# Supplementary material for: Light-driven formation of manganese oxide by today’s photosystem II supports evolutionarily ancient manganese-oxidizing photosynthesis
Source: Nat Commun. 2020 Nov 30;11:6110. doi: 10.1038/s41467-020-19852-0 (PMC7705724; doi:10.1038/s41467-020-19852-0)
Supplement: Supplementary file 4 — Source Data [file 41467_2020_19852_MOESM4_ESM.xlsx]

## Sheet: Fig. 3
Fig. 3a	wavelength / nm	dark	1 min light	2 min light	3 min light	control	"Mn oxide"	dark - control	3 min light - control	Fig. 3b	wavelength / nm	dark	1 min light	2 min light	3 min light	"Mn oxide"	dark - control	3 min light - control
MnCl2 5 µM	298.986	1.0729	1.07203	1.0665	1.05918	0.73084	0.14163	0.34206	0.32834	MnCl2 240 µM	298.986	1.07615	1.11751	1.11256	1.10873	0.68083	0.34531	0.37789
	300.002	1.0707	1.06956	1.06285	1.05431	0.72654	0.13345	0.34416	0.32777		300.002	1.07422	1.10968	1.10624	1.10252	0.66266	0.34768	0.37598
	301.019	1.06858	1.06629	1.05839	1.05072	0.72224	0.12601	0.34634	0.32848		301.019	1.07227	1.10456	1.10053	1.09714	0.64569	0.35003	0.3749
	301.996	1.06767	1.06458	1.05661	1.04653	0.71828	0.1195	0.34939	0.32825		301.996	1.07102	1.09967	1.09525	1.09196	0.63065	0.35274	0.37368
	303.013	1.06668	1.0621	1.05371	1.04409	0.71528	0.115	0.35139	0.3288		303.013	1.0707	1.0949	1.09132	1.08826	0.61835	0.35541	0.37298
	303.99	1.06697	1.06166	1.05329	1.04205	0.71238	0.1099	0.35459	0.32967		303.99	1.07037	1.09179	1.08797	1.08512	0.60644	0.35799	0.37274
	305.006	1.06714	1.06093	1.05152	1.04093	0.71042	0.10563	0.35672	0.33051		305.006	1.07068	1.08804	1.08467	1.08188	0.59546	0.36027	0.37146
	305.983	1.06698	1.06013	1.05068	1.03911	0.70916	0.10148	0.35782	0.32995		305.983	1.07027	1.08564	1.08173	1.08	0.58607	0.36111	0.37085
	306.998	1.06707	1.0598	1.04983	1.03802	0.70786	0.09867	0.3592	0.33015		306.998	1.07084	1.08303	1.0804	1.07693	0.57745	0.36298	0.36907
	308.014	1.06723	1.059	1.04905	1.03693	0.70683	0.09551	0.3604	0.33009		308.014	1.07048	1.08175	1.07782	1.07441	0.56923	0.36365	0.36758
	308.991	1.06716	1.05849	1.04801	1.03497	0.70573	0.09266	0.36143	0.32923		308.991	1.07043	1.07895	1.07541	1.07229	0.56187	0.3647	0.36656
	310.006	1.06588	1.05769	1.04641	1.03313	0.70517	0.08965	0.3607	0.32795		310.006	1.06932	1.07602	1.07289	1.06991	0.5548	0.36415	0.36473
	310.982	1.06439	1.05614	1.04472	1.03188	0.70475	0.08668	0.35964	0.32713		310.982	1.06793	1.07347	1.0698	1.06721	0.54768	0.36318	0.36246
	311.998	1.06232	1.053	1.04135	1.02831	0.70373	0.08429	0.35859	0.32458		311.998	1.06487	1.06926	1.06686	1.06357	0.54101	0.36114	0.35985
	313.013	1.05855	1.049	1.03727	1.02453	0.7024	0.08173	0.35615	0.32213		313.013	1.06109	1.06539	1.06209	1.05843	0.53436	0.35869	0.35602
	313.989	1.05327	1.0436	1.03241	1.0196	0.70171	0.0789	0.35156	0.31789		313.989	1.05579	1.06011	1.05597	1.05337	0.5279	0.35408	0.35165
	315.003	1.04718	1.03822	1.02668	1.01328	0.69928	0.07647	0.3479	0.314		315.003	1.04911	1.05341	1.0498	1.04735	0.52153	0.34982	0.34807
	316.018	1.04158	1.03237	1.02083	1.00742	0.69794	0.07387	0.34364	0.30948		316.018	1.04389	1.04827	1.04464	1.04142	0.51541	0.34595	0.34348
	316.994	1.03365	1.02465	1.01339	0.99993	0.6961	0.07144	0.33755	0.30383		316.994	1.03533	1.04011	1.03721	1.03304	0.50913	0.33923	0.33694
	318.008	1.02528	1.01594	1.00547	0.99243	0.69368	0.06895	0.3316	0.29875		318.008	1.02598	1.03278	1.02948	1.02562	0.50332	0.3323	0.33194
	318.983	1.01657	1.0082	0.99635	0.9833	0.69209	0.06682	0.32448	0.29121		318.983	1.01808	1.02502	1.02144	1.01773	0.49762	0.32599	0.32564
	319.998	1.00924	0.9996	0.98889	0.97661	0.69129	0.0647	0.31795	0.28532		319.998	1.00941	1.01776	1.01303	1.00984	0.49219	0.31812	0.31855
	321.012	1.00233	0.99296	0.98175	0.9697	0.69092	0.06265	0.31141	0.27878		321.012	1.00208	1.01248	1.0084	1.00294	0.48679	0.31115	0.31202
	321.986	0.99492	0.98619	0.97539	0.96223	0.6904	0.06045	0.30452	0.27182		321.986	0.99428	1.0047	1.00057	0.99685	0.48121	0.30388	0.30645
	323	0.98836	0.98045	0.96831	0.95769	0.6919	0.05883	0.29647	0.26579		323	0.98714	0.99919	0.99396	0.99103	0.47596	0.29524	0.29913
	324.014	0.98308	0.9742	0.96378	0.95177	0.69298	0.05725	0.2901	0.2588		324.014	0.98169	0.99355	0.98978	0.98556	0.47065	0.28871	0.29258
	324.988	0.97929	0.97109	0.9604	0.94838	0.69651	0.05603	0.28278	0.25188		324.988	0.97781	0.99053	0.98566	0.98225	0.4657	0.2813	0.28574
	326.002	0.97605	0.96727	0.9561	0.94485	0.69793	0.05494	0.27812	0.24692		326.002	0.97362	0.98754	0.98226	0.97852	0.46063	0.27569	0.28059
	327.015	0.97371	0.9645	0.95454	0.94255	0.70132	0.05362	0.27239	0.24122		327.015	0.97111	0.98581	0.9797	0.97631	0.45537	0.26979	0.27498
	327.989	0.97234	0.96346	0.95228	0.94164	0.70563	0.05255	0.26671	0.23601		327.989	0.96904	0.98304	0.97829	0.9749	0.45025	0.26341	0.26927
	329.002	0.97183	0.96253	0.95025	0.94138	0.70872	0.05152	0.26311	0.23266		329.002	0.96851	0.98306	0.97773	0.9733	0.44522	0.25979	0.26457
	330.015	0.97162	0.96192	0.95192	0.94101	0.71452	0.05035	0.25709	0.22648		330.015	0.96739	0.98333	0.977	0.97433	0.44019	0.25287	0.25981
	330.989	0.97203	0.96277	0.95199	0.94055	0.718	0.04934	0.25404	0.22255		330.989	0.96737	0.98269	0.97711	0.97381	0.43532	0.24937	0.25581
	332.002	0.97336	0.96277	0.95197	0.94115	0.72325	0.04833	0.25011	0.2179		332.002	0.96751	0.98427	0.97772	0.97472	0.43049	0.24426	0.25147
	333.014	0.97411	0.96429	0.95276	0.94125	0.72839	0.04735	0.24572	0.21286		333.014	0.96802	0.9841	0.97761	0.97463	0.4257	0.23963	0.24625
	333.987	0.97523	0.96469	0.95399	0.94266	0.73232	0.04647	0.2429	0.21033		333.987	0.96903	0.98417	0.97813	0.97533	0.42108	0.2367	0.24301
	335	0.97646	0.96617	0.95495	0.94364	0.73636	0.04541	0.2401	0.20728		335	0.97055	0.98398	0.97824	0.97513	0.41648	0.23419	0.23877
	336.012	0.97811	0.96614	0.95533	0.94359	0.73992	0.04442	0.23819	0.20367		336.012	0.97016	0.98533	0.97984	0.97574	0.41196	0.23024	0.23582
	336.985	0.97804	0.96638	0.9557	0.94477	0.74337	0.04347	0.23467	0.2014		336.985	0.97051	0.98427	0.9791	0.97673	0.40751	0.22714	0.23337
	337.997	0.97815	0.96639	0.95584	0.94424	0.74569	0.04246	0.23247	0.19855		337.997	0.97005	0.98417	0.97833	0.97525	0.40299	0.22436	0.22956
	339.008	0.97752	0.96475	0.9545	0.94267	0.74733	0.04151	0.23019	0.19535		339.008	0.96966	0.98286	0.97685	0.97465	0.39865	0.22233	0.22732
	339.981	0.97538	0.9633	0.95232	0.94105	0.74777	0.04081	0.22761	0.19328		339.981	0.96756	0.98048	0.97439	0.97242	0.39448	0.21979	0.22465
	340.992	0.97311	0.96175	0.94932	0.93907	0.74803	0.04027	0.22508	0.19104		340.992	0.96511	0.97789	0.97343	0.97012	0.3905	0.21707	0.22209
	342.004	0.96983	0.95829	0.94722	0.93624	0.74779	0.03972	0.22205	0.18845		342.004	0.96145	0.97278	0.96909	0.96644	0.38656	0.21366	0.21865
	343.015	0.96521	0.95255	0.94134	0.93072	0.74498	0.03922	0.22022	0.18573		343.015	0.95687	0.96868	0.9638	0.96122	0.38271	0.21188	0.21624
	343.987	0.95905	0.94709	0.93661	0.92508	0.74232	0.03884	0.21674	0.18276		343.987	0.95127	0.96276	0.95905	0.95538	0.37899	0.20895	0.21307
	344.998	0.95232	0.94091	0.93052	0.91829	0.73857	0.03847	0.21375	0.17972		344.998	0.94426	0.95571	0.95188	0.94817	0.37534	0.20569	0.2096
	346.008	0.94513	0.93532	0.92472	0.9121	0.73452	0.03815	0.21061	0.17757		346.008	0.93756	0.94914	0.94543	0.94214	0.37173	0.20303	0.20761
	347.019	0.93741	0.92647	0.91649	0.90412	0.73024	0.03791	0.20717	0.17388		347.019	0.92868	0.94031	0.9366	0.93449	0.3681	0.19845	0.20426
	347.99	0.929	0.91929	0.90886	0.89723	0.72476	0.03768	0.20424	0.17247		347.99	0.92143	0.93221	0.9295	0.92654	0.36456	0.19667	0.20178
	349.001	0.91993	0.9106	0.89969	0.88848	0.71887	0.03751	0.20106	0.16961		349.001	0.91263	0.9241	0.91933	0.9163	0.36103	0.19376	0.19743
	350.011	0.91135	0.90108	0.89214	0.8794	0.71383	0.03636	0.19752	0.16556		350.011	0.90343	0.91422	0.91191	0.90796	0.35606	0.18959	0.19413
	350.982	0.9039	0.89487	0.88535	0.87242	0.70971	0.03532	0.19419	0.16271		350.982	0.89592	0.90871	0.90479	0.90114	0.35124	0.1862	0.19142
	351.992	0.89496	0.88647	0.87707	0.86455	0.70588	0.03433	0.18908	0.15867		351.992	0.8876	0.89854	0.8958	0.89256	0.34654	0.18172	0.18669
	353.002	0.88794	0.87993	0.87042	0.85787	0.70109	0.03339	0.18685	0.15678		353.002	0.88015	0.89281	0.88851	0.88594	0.34204	0.17905	0.18485
	354.011	0.88168	0.87383	0.86402	0.85169	0.69922	0.03255	0.18247	0.15248		354.011	0.87371	0.88643	0.88206	0.87887	0.33757	0.1745	0.17965
	354.982	0.87596	0.86902	0.85889	0.8468	0.69705	0.03173	0.17891	0.14975		354.982	0.8679	0.88108	0.8767	0.87274	0.3332	0.17085	0.17569
	355.991	0.87199	0.86514	0.85532	0.84354	0.69657	0.03088	0.17542	0.14698		355.991	0.86395	0.8775	0.87232	0.86931	0.3289	0.16738	0.17275
	357	0.86797	0.86183	0.85174	0.83997	0.69615	0.03011	0.17182	0.14382		357	0.86014	0.87413	0.86889	0.86563	0.32468	0.16399	0.16948
	358.009	0.86478	0.85834	0.84859	0.83662	0.6966	0.02932	0.16818	0.14001		358.009	0.85639	0.8706	0.8658	0.86291	0.32043	0.15979	0.16631
	359.018	0.86285	0.85617	0.84715	0.83493	0.69869	0.02862	0.16416	0.13624		359.018	0.85513	0.86913	0.864	0.86096	0.31642	0.15644	0.16227
	359.988	0.86089	0.85364	0.84476	0.8337	0.70034	0.02787	0.16055	0.13336		359.988	0.85249	0.86684	0.862	0.85898	0.31243	0.15215	0.15865
	360.997	0.85942	0.85307	0.84346	0.83212	0.70243	0.0272	0.15699	0.12969		360.997	0.85091	0.86605	0.8609	0.85751	0.30853	0.14848	0.15508
	362.005	0.8577	0.8516	0.84181	0.83076	0.70489	0.02645	0.15281	0.12587		362.005	0.84936	0.86414	0.85916	0.85591	0.3047	0.14447	0.15102
	363.013	0.85622	0.84971	0.84073	0.82977	0.707	0.02576	0.14923	0.12278		363.013	0.84853	0.86356	0.85835	0.85458	0.30089	0.14153	0.14758
	363.983	0.85552	0.84965	0.84039	0.82984	0.71014	0.02509	0.14538	0.1197		363.983	0.84812	0.86403	0.85795	0.85443	0.2972	0.13798	0.14429
	364.991	0.85417	0.84816	0.8387	0.82889	0.7114	0.02443	0.14277	0.11749		364.991	0.84644	0.86229	0.8567	0.85305	0.29351	0.13504	0.14165
	365.999	0.85337	0.8478	0.83779	0.82778	0.71432	0.02381	0.13905	0.11346		365.999	0.84586	0.86179	0.8558	0.85211	0.28988	0.13155	0.13779
	367.006	0.85208	0.84614	0.83754	0.82893	0.71687	0.02313	0.13522	0.11206		367.006	0.84439	0.86083	0.85462	0.85186	0.28632	0.12752	0.13499
	368.014	0.85142	0.84581	0.83664	0.82731	0.72043	0.02257	0.131	0.10689		368.014	0.84398	0.86045	0.85486	0.85065	0.28272	0.12356	0.13023
	368.982	0.85124	0.84561	0.83679	0.82747	0.7223	0.02196	0.12893	0.10516		368.982	0.84374	0.86112	0.85458	0.85147	0.27918	0.12144	0.12916
	369.99	0.8513	0.84555	0.83649	0.82765	0.72644	0.02137	0.12485	0.1012		369.99	0.84408	0.86236	0.85567	0.85049	0.2757	0.11763	0.12405
	370.997	0.85224	0.84504	0.83749	0.82791	0.73077	0.02077	0.12148	0.09714		370.997	0.84456	0.86238	0.85625	0.8526	0.27225	0.1138	0.12183
	372.004	0.8527	0.84676	0.83871	0.82921	0.73592	0.02018	0.11677	0.09329		372.004	0.84586	0.86386	0.85702	0.8541	0.26873	0.10993	0.11818
	373.011	0.85482	0.84706	0.83819	0.83011	0.73973	0.01963	0.11509	0.09038		373.011	0.84798	0.86391	0.85906	0.85753	0.26535	0.10825	0.1178
	374.017	0.85747	0.85081	0.8423	0.83254	0.74662	0.01916	0.11085	0.08593		374.017	0.84989	0.86651	0.86164	0.86022	0.26199	0.10327	0.1136
	374.985	0.85932	0.85264	0.84511	0.83626	0.75216	0.01852	0.10717	0.0841		374.985	0.85313	0.86964	0.86468	0.86249	0.25861	0.10097	0.11033
	375.991	0.86229	0.85602	0.8476	0.83937	0.76001	0.01801	0.10228	0.07936		375.991	0.85625	0.87252	0.86786	0.86495	0.25537	0.09624	0.10494
	376.997	0.86515	0.85864	0.85078	0.84217	0.76548	0.01745	0.09967	0.07669		376.997	0.85943	0.87635	0.87073	0.86885	0.252	0.09394	0.10337
	378.004	0.86696	0.86118	0.85291	0.84465	0.77136	0.01671	0.09561	0.07329		378.004	0.86184	0.87867	0.87434	0.8714	0.24874	0.09048	0.10004
	379.009	0.86935	0.86285	0.85529	0.84693	0.77691	0.01602	0.09245	0.07002		379.009	0.86373	0.8808	0.87646	0.87244	0.24534	0.08682	0.09554
	380.015	0.8703	0.86442	0.85797	0.84923	0.78124	0.01548	0.08906	0.06799		380.015	0.86526	0.88223	0.87848	0.87551	0.24205	0.08402	0.09427
	380.982	0.87146	0.86604	0.85869	0.85082	0.7868	0.01494	0.08466	0.06403		380.982	0.86638	0.88493	0.87978	0.87594	0.23904	0.07959	0.08914
	381.987	0.87144	0.86578	0.8596	0.8514	0.78756	0.01446	0.08387	0.06383		381.987	0.8671	0.88461	0.88047	0.87648	0.2361	0.07954	0.08892
	382.993	0.87117	0.86601	0.85953	0.8513	0.79189	0.01408	0.07927	0.05941		382.993	0.86551	0.88522	0.88026	0.87637	0.23316	0.07361	0.08447
	383.998	0.86982	0.86535	0.85851	0.85097	0.7924	0.01363	0.07742	0.05857		383.998	0.86542	0.88386	0.87913	0.87604	0.23014	0.07302	0.08363
	385.003	0.86812	0.86326	0.85705	0.84924	0.79442	0.01319	0.0737	0.05482		385.003	0.86371	0.88329	0.879	0.87462	0.2274	0.06928	0.0802
	386.008	0.8651	0.86123	0.85468	0.84722	0.79384	0.01287	0.07126	0.05338		386.008	0.86144	0.88087	0.87661	0.87231	0.22494	0.0676	0.07847
	387.012	0.86211	0.85921	0.85235	0.84481	0.79367	0.01262	0.06845	0.05114		387.012	0.8586	0.87913	0.87405	0.86956	0.22218	0.06493	0.0759
	388.017	0.85865	0.8559	0.84941	0.84206	0.79341	0.01233	0.06524	0.04865		388.017	0.85543	0.87599	0.8718	0.86815	0.21956	0.06201	0.07474
	388.982	0.85535	0.85293	0.84667	0.83934	0.7917	0.01195	0.06365	0.04764		388.982	0.85211	0.8736	0.8681	0.8637	0.21707	0.06041	0.072
	389.987	0.8513	0.84883	0.84216	0.83507	0.79038	0.01161	0.06092	0.04469		389.987	0.84847	0.86997	0.86472	0.86133	0.21449	0.0581	0.07096
	390.991	0.84755	0.84481	0.83882	0.83201	0.78873	0.01115	0.05882	0.04328		390.991	0.84414	0.86633	0.8604	0.85638	0.21194	0.05541	0.06766
	391.995	0.84351	0.84138	0.83577	0.82816	0.78876	0.01093	0.05475	0.03941		391.995	0.84053	0.86242	0.85763	0.85401	0.20942	0.05177	0.06525
	392.998	0.84064	0.83846	0.83323	0.82597	0.78688	0.01054	0.05376	0.03909		392.998	0.83799	0.85996	0.85486	0.85166	0.20705	0.05111	0.06478
	394.002	0.83744	0.83576	0.83049	0.82336	0.78688	0.0104	0.05057	0.03648		394.002	0.83499	0.85756	0.85149	0.84946	0.20488	0.04811	0.06259
	395.005	0.83531	0.83459	0.829	0.82186	0.78681	0.01031	0.0485	0.03505		395.005	0.83333	0.856	0.84979	0.8473	0.20286	0.04652	0.06049
	396.008	0.83545	0.83434	0.82842	0.82205	0.7886	0.01014	0.04685	0.03345		396.008	0.8331	0.85604	0.84876	0.84733	0.20073	0.0445	0.05874
	397.011	0.83683	0.83502	0.82984	0.82271	0.79189	0.00992	0.04494	0.03082		397.011	0.8342	0.8573	0.85106	0.849	0.19867	0.04232	0.05711
	398.014	0.83959	0.83823	0.83357	0.82604	0.79811	0.00972	0.04148	0.02793		398.014	0.83739	0.85978	0.85388	0.85212	0.19668	0.03928	0.054
	399.017	0.84496	0.84357	0.83896	0.8322	0.80521	0.00953	0.03975	0.02699		399.017	0.84288	0.86473	0.8589	0.85684	0.19481	0.03768	0.05164
	399.981	0.85315	0.85051	0.84637	0.83901	0.81582	0.00932	0.03733	0.02319		399.981	0.85038	0.87282	0.86575	0.86508	0.19298	0.03456	0.04926
	400.984	0.86283	0.86068	0.85583	0.84943	0.82872	0.00908	0.03411	0.02071		400.984	0.86117	0.88322	0.87513	0.87431	0.19111	0.03245	0.04558
	401.986	0.87635	0.87343	0.86877	0.86188	0.84385	0.00879	0.0325	0.01802		401.986	0.87388	0.89494	0.888	0.88654	0.18928	0.03003	0.04269
	402.988	0.89184	0.88869	0.88364	0.87663	0.8605	0.00847	0.03134	0.01613		402.988	0.88906	0.91045	0.90331	0.90129	0.18747	0.02856	0.04079
	403.99	0.91009	0.90747	0.90177	0.89502	0.88206	0.00816	0.02802	0.01296		403.99	0.90858	0.92878	0.92038	0.91887	0.18569	0.02652	0.0368
	404.992	0.9286	0.92468	0.91975	0.91278	0.90107	0.00793	0.02753	0.01171		404.992	0.92674	0.94634	0.93766	0.93645	0.18397	0.02567	0.03539
	405.993	0.94907	0.9437	0.93912	0.93158	0.92267	0.0077	0.0264	0.0089		405.993	0.9454	0.96469	0.95664	0.95504	0.18227	0.02273	0.03237
	406.995	0.96858	0.96348	0.95853	0.95102	0.94615	0.00735	0.02243	0.00487		406.995	0.96606	0.98491	0.97589	0.9753	0.18055	0.0199	0.02915
	407.996	0.9884	0.98253	0.97711	0.97074	0.96645	0.00699	0.02195	0.00429		407.996	0.9863	1.00433	0.99392	0.99503	0.17887	0.01985	0.02858
	408.997	1.01034	1.00344	0.9975	0.99143	0.99073	0.00666	0.01961	0.000693474		408.997	1.00652	1.02336	1.01557	1.01347	0.17721	0.01578	0.02274
	409.998	1.02951	1.02209	1.01627	1.00954	1.00763	0.00633	0.02188	0.00191		409.998	1.02636	1.04193	1.03432	1.03203	0.17555	0.01872	0.0244
	410.999	1.04716	1.03941	1.03383	1.02593	1.02621	0.00596	0.02095	-0.000282235		410.999	1.04316	1.05927	1.05071	1.04883	0.17383	0.01695	0.02262
	411.999	1.06367	1.05508	1.04941	1.04133	1.04455	0.00562	0.01913	-0.00321		411.999	1.05955	1.07459	1.06756	1.06434	0.17228	0.015	0.01979
	413	1.07899	1.07022	1.06346	1.05788	1.06082	0.00519	0.01817	-0.00294		413	1.07611	1.0901	1.08301	1.07959	0.17069	0.01529	0.01877
	414	1.09441	1.08412	1.07841	1.07218	1.07498	0.00472	0.01943	-0.00281		414	1.09074	1.10554	1.09777	1.09342	0.1691	0.01576	0.01844
	415	1.10661	1.09612	1.09066	1.08375	1.09	0.00424	0.01661	-0.00625		415	1.10379	1.1169	1.10919	1.10441	0.1675	0.0138	0.01442
	416	1.11955	1.10901	1.10362	1.09565	1.10506	0.00395	0.01449	-0.00941		416	1.11557	1.12883	1.1213	1.11786	0.16609	0.01051	0.01279
	417	1.12963	1.11914	1.11289	1.10498	1.11406	0.0035	0.01557	-0.00907		417	1.12564	1.13924	1.13221	1.127	0.16456	0.01158	0.01294
	417.999	1.13901	1.12867	1.12295	1.11453	1.12541	0.00307	0.0136	-0.01088		417.999	1.13672	1.14766	1.14063	1.13546	0.16318	0.01131	0.01005
	418.999	1.1483	1.1378	1.13152	1.12375	1.13745	0.00256	0.01084	-0.0137		418.999	1.14502	1.15613	1.15067	1.14534	0.16173	0.00757	0.00789
	419.998	1.1575	1.14668	1.14012	1.13195	1.14524	0.00214	0.01226	-0.01329		419.998	1.15434	1.16543	1.15911	1.15405	0.16039	0.0091	0.00881
	420.997	1.16731	1.15624	1.14872	1.14178	1.1563	0.00164	0.01101	-0.01451		420.997	1.16395	1.17516	1.16746	1.16263	0.15885	0.00766	0.00634
	421.996	1.17626	1.16552	1.15781	1.15034	1.16643	0.00137	0.00983	-0.01609		421.996	1.17348	1.18364	1.17701	1.17149	0.15766	0.00705	0.00506
	422.995	1.18904	1.17812	1.1698	1.16352	1.18127	0.000884323	0.00777	-0.01775		422.995	1.18628	1.19531	1.18919	1.18314	0.15645	0.00501	0.00187
	423.993	1.20425	1.19217	1.18488	1.17708	1.19797	0.000447582	0.00628	-0.02089		423.993	1.20185	1.21016	1.20314	1.19745	0.15517	0.00388	-0.000525829
	424.992	1.22101	1.20833	1.19919	1.19322	1.21293	-1.22075e-05	0.00808	-0.01971		424.992	1.21769	1.22482	1.21863	1.21361	0.15385	0.00476	0.000676061
	425.99	1.24177	1.22823	1.22053	1.21329	1.23293	-0.000359478	0.00885	-0.01964		425.99	1.24029	1.24719	1.23946	1.23329	0.15269	0.00736	0.000356411
	426.988	1.26597	1.25053	1.24344	1.23525	1.25777	-0.000687242	0.0082	-0.02253		426.988	1.26316	1.26842	1.26048	1.25621	0.15159	0.00539	-0.00157
	427.986	1.29306	1.27615	1.26673	1.2592	1.28321	-0.0011	0.00986	-0.024		427.986	1.29017	1.29507	1.28701	1.28287	0.15054	0.00696	-0.000338697
	428.984	1.32148	1.30407	1.29508	1.28703	1.3119	-0.00136	0.00958	-0.02487		428.984	1.31943	1.32343	1.31259	1.30854	0.14964	0.00753	-0.00336
	429.981	1.34938	1.33313	1.32112	1.31367	1.34762	-0.00171	0.00176	-0.03395		429.981	1.3468	1.35042	1.34009	1.33503	0.14858	-0.000816092	-0.01259
	431.017	1.3806	1.35966	1.35215	1.3409	1.36408	-0.00206	0.01651	-0.02318		431.017	1.37651	1.37865	1.37002	1.36474	0.1476	0.01242	0.000657942
	432.014	1.40449	1.3868	1.3751	1.36673	1.39072	-0.00236	0.01377	-0.024		432.014	1.40287	1.40509	1.39541	1.39001	0.14666	0.01214	-0.000718754
	433.011	1.42821	1.40822	1.39769	1.38727	1.41224	-0.00271	0.01597	-0.02496		433.011	1.42464	1.42789	1.4148	1.41282	0.1457	0.0124	0.000580153
	434.008	1.44716	1.42786	1.41745	1.40739	1.43594	-0.00302	0.01122	-0.02855		434.008	1.44619	1.44893	1.4357	1.43006	0.14477	0.01025	-0.00588
	435.004	1.46285	1.44054	1.43174	1.41938	1.44298	-0.00334	0.01987	-0.0236		435.004	1.45888	1.46041	1.45038	1.44603	0.14391	0.0159	0.00305
	436.001	1.47404	1.45102	1.44191	1.43139	1.44555	-0.00366	0.0285	-0.01416		436.001	1.46952	1.4764	1.46042	1.45614	0.14302	0.02397	0.0106
	436.997	1.47919	1.45877	1.44823	1.43779	1.46455	-0.00395	0.01464	-0.02676		436.997	1.47664	1.48141	1.4656	1.46002	0.1422	0.01209	-0.00453
	437.993	1.48279	1.45935	1.45087	1.43822	1.46471	-0.00433	0.01807	-0.02649		437.993	1.47835	1.48361	1.46802	1.46358	0.14139	0.01364	-0.00113
	438.989	1.48136	1.45847	1.44936	1.43879	1.45885	-0.00469	0.02252	-0.02005		438.989	1.47547	1.47953	1.46752	1.46202	0.14065	0.01662	0.00317
	439.985	1.47377	1.45185	1.44384	1.43237	1.45321	-0.00503	0.02056	-0.02083		439.985	1.46973	1.47721	1.46068	1.45573	0.14001	0.01653	0.00252
	441.019	1.46279	1.44112	1.43032	1.42142	1.44926	-0.00538	0.01353	-0.02783		441.019	1.45722	1.46432	1.44944	1.44169	0.13936	0.00796	-0.00757
	442.014	1.44634	1.42493	1.41773	1.40504	1.43301	-0.00567	0.01332	-0.02797		442.014	1.44048	1.44893	1.43431	1.42896	0.13883	0.00747	-0.00405
	443.009	1.42324	1.4034	1.39343	1.38386	1.40726	-0.00602	0.01598	-0.0234		443.009	1.4191	1.42602	1.41444	1.40792	0.13828	0.01184	0.000665408
	444.004	1.39536	1.37692	1.36766	1.35777	1.37295	-0.00638	0.02241	-0.01518		444.004	1.38995	1.39848	1.38623	1.38049	0.13777	0.017	0.00754
	444.999	1.36561	1.34696	1.33953	1.32948	1.3385	-0.00673	0.0271	-0.00902		444.999	1.35994	1.36966	1.35818	1.35237	0.13731	0.02143	0.01386
	445.994	1.33435	1.31669	1.30953	1.29846	1.31143	-0.00711	0.02291	-0.01297		445.994	1.32861	1.33865	1.32657	1.32089	0.13693	0.01717	0.00946
	446.988	1.30006	1.28558	1.27554	1.26849	1.28337	-0.0075	0.01669	-0.01488		446.988	1.29577	1.30546	1.29582	1.29193	0.13659	0.0124	0.00857
	447.983	1.26943	1.2544	1.24544	1.23744	1.24988	-0.00788	0.01955	-0.01244		447.983	1.26378	1.27416	1.26511	1.25939	0.13627	0.0139	0.0095
	449.015	1.23866	1.22272	1.21512	1.20865	1.21893	-0.00823	0.01973	-0.01028		449.015	1.23212	1.24463	1.23537	1.22759	0.13613	0.0132	0.00867
	450.009	1.21068	1.19455	1.18749	1.18051	1.18843	-0.00874	0.02224	-0.00792		450.009	1.20507	1.21556	1.20737	1.20079	0.13585	0.01664	0.01235
	451.003	1.18788	1.17367	1.16485	1.15774	1.16217	-0.00922	0.02571	-0.00443		451.003	1.18243	1.19266	1.18386	1.17752	0.13565	0.02025	0.01535
	451.996	1.16811	1.15311	1.14487	1.1377	1.13943	-0.00959	0.02869	-0.00173		451.996	1.16153	1.17204	1.16375	1.15693	0.1356	0.0221	0.0175
	452.99	1.15133	1.13573	1.12854	1.12081	1.12446	-0.00992	0.02687	-0.00365		452.99	1.14529	1.15435	1.14682	1.13977	0.13555	0.02083	0.01531
	453.983	1.13941	1.12394	1.11593	1.10936	1.11307	-0.01029	0.02634	-0.00371		453.983	1.13465	1.14262	1.13528	1.12736	0.13547	0.02158	0.01429
	455.014	1.12998	1.1153	1.10762	1.10025	1.10063	-0.01067	0.02935	-0.000374251		455.014	1.12546	1.13105	1.12547	1.1181	0.13551	0.02483	0.01747
	456.007	1.12616	1.11055	1.10155	1.09434	1.09575	-0.01107	0.03041	-0.00141		456.007	1.12108	1.12643	1.11855	1.11302	0.13551	0.02533	0.01726
	456.999	1.12445	1.10869	1.09948	1.0915	1.09575	-0.01133	0.0287	-0.00425		456.999	1.11938	1.12344	1.11719	1.11023	0.1356	0.02363	0.01448
	457.992	1.12503	1.10892	1.09951	1.0923	1.09052	-0.01169	0.03451	0.00178		457.992	1.12095	1.12364	1.11723	1.11038	0.13566	0.03043	0.01986
	458.984	1.12861	1.11174	1.10269	1.09405	1.09211	-0.01198	0.03649	0.00193		458.984	1.12369	1.12519	1.11907	1.1129	0.13585	0.03157	0.02078
	460.014	1.13347	1.11646	1.10715	1.09891	1.09805	-0.01229	0.03542	0.000857964		460.014	1.12934	1.12989	1.12302	1.11752	0.13588	0.03129	0.01947
	461.006	1.13952	1.12241	1.11282	1.10386	1.1015	-0.01253	0.03802	0.00236		461.006	1.13556	1.13408	1.1279	1.12167	0.13598	0.03406	0.02017
	461.998	1.14626	1.12911	1.11787	1.11013	1.10542	-0.01281	0.04084	0.00471		461.998	1.14189	1.14008	1.13451	1.12721	0.13604	0.03647	0.02179
	462.989	1.15459	1.13657	1.1245	1.11763	1.11317	-0.01295	0.04142	0.00445		462.989	1.15013	1.14841	1.14125	1.13522	0.13622	0.03696	0.02205
	464.019	1.16298	1.14477	1.13355	1.12557	1.11804	-0.01308	0.04494	0.00752		464.019	1.15756	1.15502	1.1487	1.14095	0.13633	0.03951	0.02291
	465.01	1.1719	1.15395	1.14179	1.13561	1.12283	-0.01329	0.04907	0.01278		465.01	1.16797	1.16281	1.1564	1.14975	0.13637	0.04514	0.02692
	466.001	1.1804	1.16195	1.15071	1.14221	1.12908	-0.01347	0.05132	0.01313		466.001	1.17643	1.17073	1.1651	1.15671	0.1365	0.04735	0.02763
	466.992	1.19071	1.17229	1.15946	1.15171	1.14066	-0.01377	0.05005	0.01105		466.992	1.18565	1.17906	1.17336	1.16679	0.13651	0.045	0.02613
	467.982	1.19922	1.18163	1.16749	1.16061	1.14423	-0.0139	0.05498	0.01638		467.982	1.19478	1.18661	1.18207	1.17473	0.13659	0.05055	0.0305
	469.011	1.20862	1.18997	1.1752	1.16902	1.14982	-0.01412	0.0588	0.0192		469.011	1.20344	1.19654	1.18881	1.18255	0.13668	0.05361	0.03273
	470.001	1.2181	1.19879	1.18563	1.17746	1.15726	-0.01431	0.06084	0.0202		470.001	1.21304	1.20338	1.19868	1.19125	0.13674	0.05578	0.034
	470.991	1.22543	1.20639	1.19232	1.18412	1.16384	-0.01445	0.06159	0.02028		470.991	1.21998	1.21124	1.20281	1.19694	0.13681	0.05614	0.03309
	472.019	1.23128	1.21281	1.19956	1.19025	1.16484	-0.01455	0.06644	0.02541		472.019	1.22633	1.21823	1.21135	1.2025	0.13693	0.06149	0.03766
	473.008	1.23727	1.21707	1.20179	1.19554	1.16868	-0.01462	0.06859	0.02686		473.008	1.23105	1.22142	1.21452	1.20805	0.13705	0.06237	0.03937
	473.998	1.2388	1.21862	1.20455	1.19735	1.16702	-0.01477	0.07178	0.03033		473.998	1.23462	1.22414	1.21749	1.20887	0.13715	0.0676	0.04185
	474.987	1.2398	1.22114	1.20687	1.19836	1.16725	-0.01489	0.07255	0.0311		474.987	1.23481	1.22505	1.21718	1.21167	0.1373	0.06755	0.04441
	476.014	1.24	1.22143	1.20711	1.19818	1.16244	-0.01491	0.07756	0.03574		476.014	1.2347	1.2243	1.21592	1.20984	0.13747	0.07226	0.0474
	477.003	1.23756	1.21932	1.2049	1.19619	1.15626	-0.01503	0.0813	0.03993		477.003	1.23225	1.22235	1.2137	1.20787	0.1376	0.07599	0.05161
	477.991	1.23574	1.21634	1.20219	1.19325	1.15131	-0.01504	0.08444	0.04194		477.991	1.23034	1.21934	1.21195	1.20499	0.13787	0.07903	0.05368
	479.018	1.23572	1.21543	1.20213	1.1921	1.14869	-0.01488	0.08702	0.04341		479.018	1.22972	1.21797	1.2114	1.20377	0.13812	0.08103	0.05508
	480.006	1.23398	1.21573	1.20063	1.19218	1.14563	-0.01477	0.08835	0.04655		480.006	1.22918	1.21688	1.20854	1.20314	0.13851	0.08355	0.05751
	480.994	1.23404	1.21552	1.202	1.19079	1.142	-0.01464	0.09204	0.04878		480.994	1.22904	1.21817	1.20904	1.2012	0.13886	0.08704	0.0592
	481.982	1.2359	1.21573	1.20268	1.19095	1.14025	-0.01461	0.09565	0.0507		481.982	1.23063	1.21754	1.20867	1.20257	0.13898	0.09038	0.06232
	483.007	1.23744	1.21661	1.20329	1.19242	1.13965	-0.01458	0.09779	0.05277		483.007	1.23119	1.21783	1.20796	1.20305	0.1391	0.09154	0.0634
	483.995	1.23699	1.217	1.20333	1.1921	1.13625	-0.01461	0.10074	0.05585		483.995	1.23165	1.21607	1.20786	1.20323	0.13922	0.0954	0.06698
	484.982	1.23709	1.2163	1.20328	1.19105	1.13125	-0.01459	0.10583	0.0598		484.982	1.23255	1.21581	1.20788	1.20279	0.1394	0.10129	0.07154
	486.007	1.23451	1.21374	1.2011	1.18732	1.12619	-0.01457	0.10832	0.06114		486.007	1.22947	1.21351	1.20461	1.1983	0.13938	0.10328	0.07211
	486.994	1.23024	1.20875	1.19562	1.18247	1.11948	-0.01465	0.11076	0.063		486.994	1.22443	1.20768	1.19835	1.19362	0.13919	0.10495	0.07414
	488.018	1.22411	1.20211	1.18811	1.17592	1.10981	-0.0147	0.1143	0.0661		488.018	1.21834	1.2006	1.1912	1.18702	0.13926	0.10852	0.07721
	489.005	1.21605	1.1936	1.18032	1.16708	1.09693	-0.01483	0.11912	0.07014		489.005	1.20992	1.19134	1.1835	1.17828	0.13917	0.11299	0.08135
	489.991	1.20511	1.18286	1.16893	1.15663	1.08219	-0.01479	0.12292	0.07445		489.991	1.19968	1.18044	1.17234	1.16746	0.13903	0.11749	0.08527
	491.015	1.19197	1.16989	1.15539	1.1426	1.06549	-0.01476	0.12648	0.07711		491.015	1.18601	1.16601	1.15812	1.15309	0.13905	0.12052	0.0876
	492.001	1.17879	1.15631	1.1425	1.12851	1.04771	-0.01467	0.13108	0.0808		492.001	1.17277	1.15168	1.14474	1.14012	0.13902	0.12506	0.09241
	492.986	1.16646	1.14358	1.12908	1.11502	1.03192	-0.01473	0.13454	0.0831		492.986	1.16027	1.13889	1.13104	1.12761	0.13893	0.12835	0.09569
	494.01	1.14869	1.12695	1.11167	1.09731	1.01045	-0.01468	0.13824	0.08686		494.01	1.14255	1.12066	1.11298	1.10765	0.13875	0.13211	0.0972
	494.995	1.13023	1.10864	1.09311	1.07845	0.9881	-0.01476	0.14213	0.09035		494.995	1.12452	1.10083	1.09373	1.09015	0.13844	0.13642	0.10205
	496.018	1.11049	1.08978	1.07315	1.05949	0.96535	-0.01492	0.14514	0.09414		496.018	1.10559	1.08172	1.07522	1.07005	0.13804	0.14025	0.1047
	497.002	1.09038	1.06906	1.05261	1.04009	0.94089	-0.01495	0.1495	0.09921		497.002	1.08527	1.06181	1.05402	1.05013	0.13782	0.14438	0.10924
	497.987	1.07275	1.05111	1.03488	1.01925	0.9183	-0.01509	0.15445	0.10095		497.987	1.06654	1.04292	1.03593	1.03057	0.13748	0.14824	0.11227
	499.009	1.05022	1.0292	1.01304	0.99764	0.89019	-0.01517	0.16003	0.10745		499.009	1.04355	1.01889	1.01384	1.00925	0.13711	0.15337	0.11906
	499.993	1.03098	1.00831	0.99192	0.9781	0.86603	-0.01529	0.16496	0.11208		499.993	1.02433	0.99787	0.99152	0.98799	0.13664	0.1583	0.12197
	501.015	1.00801	0.98688	0.96895	0.95494	0.83917	-0.01539	0.16885	0.11577		501.015	1.00136	0.97478	0.96847	0.96461	0.13622	0.16219	0.12545
	501.999	0.9867	0.96621	0.94884	0.93408	0.81244	-0.01552	0.17426	0.12164		501.999	0.97986	0.95215	0.94681	0.94321	0.13578	0.16742	0.13078
	502.983	0.96604	0.94572	0.92893	0.91407	0.78719	-0.01567	0.17886	0.12688		502.983	0.95998	0.93131	0.92591	0.922	0.13534	0.17279	0.13482
	504.004	0.94368	0.92217	0.90466	0.89123	0.75934	-0.01579	0.18433	0.13188		504.004	0.93723	0.90675	0.90144	0.89861	0.13493	0.17789	0.13926
	504.987	0.92348	0.90233	0.88528	0.87113	0.73383	-0.01595	0.18965	0.13731		504.987	0.91698	0.88626	0.88114	0.87867	0.1345	0.18316	0.14484
	506.008	0.90296	0.88336	0.86494	0.85011	0.70862	-0.01603	0.19434	0.14149		506.008	0.89606	0.86374	0.85849	0.85637	0.13423	0.18744	0.14775
	506.99	0.88271	0.86341	0.84471	0.83054	0.68297	-0.01613	0.19974	0.14757		506.99	0.87656	0.844	0.83801	0.837	0.13391	0.19359	0.15403
	508.011	0.8654	0.84511	0.82753	0.81251	0.66037	-0.01621	0.20503	0.15214		508.011	0.85893	0.82511	0.81915	0.8175	0.13361	0.19855	0.15712
	508.993	0.84653	0.82735	0.80867	0.7943	0.63577	-0.01627	0.21076	0.15853		508.993	0.84005	0.80584	0.79979	0.7981	0.13332	0.20428	0.16232
	510.013	0.82906	0.80934	0.79124	0.77618	0.61235	-0.01634	0.21671	0.16383		510.013	0.82322	0.7874	0.7808	0.77917	0.13301	0.21086	0.16681
	510.995	0.81303	0.79338	0.77437	0.76013	0.59012	-0.01644	0.22291	0.17002		510.995	0.80701	0.76993	0.76311	0.76203	0.1328	0.2169	0.17191
	512.014	0.79649	0.77895	0.75875	0.74318	0.56909	-0.01644	0.22739	0.17408		512.014	0.79069	0.75227	0.74581	0.74464	0.1326	0.22159	0.17555
	512.995	0.78421	0.76455	0.74591	0.73131	0.5496	-0.01645	0.23461	0.1817		512.995	0.77871	0.73866	0.73293	0.7308	0.13236	0.22911	0.1812
	514.014	0.77018	0.75052	0.7327	0.71711	0.53102	-0.01653	0.23917	0.1861		514.014	0.76466	0.72445	0.71739	0.71638	0.13202	0.23364	0.18536
	514.995	0.75853	0.74037	0.72016	0.70502	0.51297	-0.01651	0.24556	0.19205		514.995	0.75235	0.7112	0.70429	0.70269	0.13182	0.23938	0.18971
	516.014	0.74672	0.72765	0.70885	0.69319	0.49582	-0.01645	0.25091	0.19737		516.014	0.74084	0.69792	0.69123	0.68984	0.13172	0.24502	0.19402
	516.995	0.73673	0.71767	0.6983	0.6834	0.47997	-0.01655	0.25676	0.20343		516.995	0.73111	0.68708	0.67948	0.67927	0.13146	0.25114	0.1993
	518.013	0.72732	0.70804	0.68893	0.67316	0.46452	-0.01658	0.2628	0.20864		518.013	0.7215	0.67575	0.66885	0.66827	0.13131	0.25698	0.20375
	518.993	0.71976	0.70079	0.68146	0.66537	0.45161	-0.01665	0.26815	0.21376		518.993	0.71432	0.6668	0.65966	0.65969	0.13107	0.26271	0.20808
	520.01	0.71251	0.69365	0.67412	0.65816	0.4397	-0.01668	0.27282	0.21846		520.01	0.70723	0.65818	0.65195	0.65167	0.13089	0.26754	0.21197
	520.99	0.70587	0.68654	0.6675	0.65128	0.42624	-0.01658	0.27963	0.22504		520.99	0.7005	0.65007	0.64343	0.64372	0.13073	0.27426	0.21748
	522.007	0.70017	0.68161	0.66125	0.64504	0.41464	-0.01639	0.28553	0.2304		522.007	0.69495	0.64344	0.63592	0.63684	0.13077	0.28031	0.2222
	522.987	0.6949	0.67597	0.65633	0.63907	0.40307	-0.01642	0.29183	0.236		522.987	0.68969	0.63666	0.62938	0.62993	0.13056	0.28662	0.22685
	524.003	0.69037	0.6713	0.65085	0.6342	0.39278	-0.01622	0.29759	0.24143		524.003	0.68497	0.63037	0.62332	0.62419	0.13043	0.29219	0.23142
	524.982	0.687	0.66766	0.64746	0.63016	0.38265	-0.01595	0.30435	0.24751		524.982	0.68154	0.62563	0.6178	0.61974	0.13039	0.29889	0.23709
	525.999	0.68387	0.66417	0.6439	0.62618	0.37324	-0.01573	0.31063	0.25294		525.999	0.67839	0.62039	0.61357	0.61448	0.1304	0.30515	0.24124
	527.015	0.68148	0.66186	0.64158	0.62327	0.36547	-0.01561	0.31601	0.2578		527.015	0.67627	0.61654	0.60992	0.61075	0.13028	0.31079	0.24527
	527.993	0.68032	0.66052	0.63991	0.62162	0.35691	-0.01542	0.32341	0.26472		527.993	0.6748	0.61361	0.60655	0.60766	0.13014	0.31789	0.25075
	529.008	0.67914	0.65882	0.63837	0.61963	0.34906	-0.0151	0.33008	0.27057		529.008	0.67352	0.61073	0.60363	0.60453	0.13001	0.32446	0.25547
	529.986	0.67878	0.65834	0.6377	0.61838	0.34328	-0.01503	0.3355	0.2751		529.986	0.67312	0.60848	0.60211	0.60321	0.12973	0.32984	0.25993
	531.001	0.67912	0.65861	0.63764	0.61827	0.33646	-0.01468	0.34266	0.28182		531.001	0.67362	0.60679	0.60013	0.60143	0.12983	0.33716	0.26497
	532.016	0.67987	0.65866	0.63772	0.61791	0.33007	-0.01447	0.3498	0.28784		532.016	0.67361	0.60529	0.59858	0.60011	0.12964	0.34354	0.27003
	532.993	0.68147	0.65983	0.63862	0.6186	0.32332	-0.01443	0.35815	0.29527		532.993	0.6751	0.60493	0.598	0.59935	0.12933	0.35178	0.27603
	534.008	0.68317	0.66134	0.63997	0.6195	0.31863	-0.01412	0.36454	0.30088		534.008	0.67691	0.6045	0.59774	0.5993	0.12932	0.35828	0.28068
	534.984	0.68522	0.66347	0.6414	0.62051	0.31418	-0.01396	0.37104	0.30633		534.984	0.67931	0.60481	0.59754	0.59985	0.12918	0.36513	0.28567
	535.998	0.68796	0.66594	0.64358	0.62254	0.30822	-0.01375	0.37974	0.31432		535.998	0.68164	0.60504	0.59767	0.59969	0.12909	0.37343	0.29147
	537.012	0.6909	0.66804	0.64583	0.62389	0.3042	-0.0136	0.38671	0.31969		537.012	0.68426	0.60576	0.59854	0.6005	0.1289	0.38006	0.2963
	537.988	0.6938	0.6709	0.648	0.62628	0.30051	-0.01338	0.39329	0.32576		537.988	0.68751	0.60663	0.59966	0.60118	0.12886	0.38699	0.30067
	539.001	0.6979	0.6746	0.65128	0.62931	0.29649	-0.01314	0.40141	0.33282		539.001	0.6913	0.60845	0.60104	0.60316	0.12871	0.39481	0.30668
	540.015	0.70179	0.6783	0.65497	0.63202	0.29253	-0.01303	0.40927	0.3395		540.015	0.69538	0.61006	0.60256	0.60512	0.12847	0.40285	0.3126
	540.99	0.70585	0.68179	0.65812	0.63519	0.28948	-0.01294	0.41638	0.34572		540.99	0.69897	0.61242	0.60434	0.60641	0.12821	0.4095	0.31693
	542.003	0.70935	0.685	0.66098	0.63745	0.28685	-0.01289	0.4225	0.3506		542.003	0.70236	0.61388	0.60586	0.60821	0.12781	0.41552	0.32137
	543.015	0.71327	0.68884	0.66464	0.64076	0.28422	-0.01269	0.42904	0.35653		543.015	0.70625	0.61579	0.60764	0.61027	0.12749	0.42203	0.32605
	543.989	0.71688	0.69212	0.66786	0.6439	0.28138	-0.01255	0.4355	0.36252		543.989	0.70973	0.61794	0.60948	0.612	0.12717	0.42835	0.33062
	545.001	0.72073	0.69557	0.6709	0.64639	0.27801	-0.01247	0.44272	0.36838		545.001	0.7137	0.6197	0.61072	0.61366	0.12671	0.43569	0.33566
	546.013	0.72476	0.69928	0.6741	0.64905	0.27524	-0.01241	0.44952	0.37381		546.013	0.71754	0.62187	0.61332	0.61546	0.12629	0.4423	0.34023
	546.987	0.72864	0.70305	0.6774	0.65189	0.27246	-0.01245	0.45618	0.37943		546.987	0.72127	0.62422	0.61446	0.61747	0.12574	0.44881	0.34501
	547.998	0.73238	0.70641	0.6805	0.65519	0.26995	-0.01227	0.46243	0.38524		547.998	0.72457	0.62561	0.61644	0.61912	0.12529	0.45462	0.34917
	549.009	0.73629	0.71012	0.68436	0.65817	0.26723	-0.01213	0.46906	0.39094		549.009	0.7284	0.62787	0.61819	0.62104	0.12473	0.46117	0.35381
	549.982	0.74082	0.71401	0.68775	0.66167	0.26441	-0.01212	0.47642	0.39726		549.982	0.73241	0.63026	0.61981	0.62313	0.12422	0.468	0.35872
	550.993	0.74489	0.71793	0.69135	0.66428	0.26176	-0.01191	0.48313	0.40252		550.993	0.73675	0.63286	0.62251	0.62503	0.12385	0.475	0.36328
	552.003	0.74943	0.72174	0.69532	0.66784	0.25823	-0.01176	0.4912	0.40961		552.003	0.74012	0.63444	0.6238	0.62741	0.12325	0.4819	0.36919
	553.013	0.75382	0.7256	0.69778	0.67071	0.25629	-0.01163	0.49753	0.41442		553.013	0.74433	0.63725	0.62654	0.62941	0.12278	0.48805	0.37312
	553.985	0.75789	0.72999	0.70209	0.67405	0.25386	-0.01152	0.50404	0.42019		553.985	0.74796	0.63953	0.62809	0.63192	0.12226	0.49411	0.37807
	554.995	0.76276	0.73388	0.70585	0.67734	0.25152	-0.01133	0.51124	0.42582		554.995	0.75265	0.64264	0.63067	0.63425	0.12173	0.50113	0.38273
	556.004	0.76816	0.7384	0.71013	0.68087	0.24895	-0.01132	0.5192	0.43192		556.004	0.75657	0.64443	0.63331	0.6363	0.12103	0.50761	0.38735
	557.013	0.77312	0.74393	0.71435	0.68494	0.247	-0.01118	0.52613	0.43794		557.013	0.76159	0.64767	0.6351	0.6397	0.12048	0.5146	0.39271
	557.985	0.77804	0.74859	0.71863	0.68888	0.24503	-0.01102	0.53301	0.44385		557.985	0.76631	0.65134	0.63857	0.64276	0.11997	0.52129	0.39774
	558.993	0.7835	0.75389	0.72307	0.69366	0.24361	-0.01077	0.53989	0.45005		558.993	0.77112	0.65348	0.64149	0.64644	0.11951	0.52751	0.40283
	560.001	0.78902	0.75976	0.72834	0.69825	0.24223	-0.01078	0.54679	0.45602		560.001	0.7769	0.65764	0.64493	0.64919	0.11885	0.53466	0.40696
	561.009	0.7955	0.76357	0.73333	0.70269	0.24143	-0.01074	0.55406	0.46126		561.009	0.78222	0.66065	0.64903	0.65296	0.11819	0.54079	0.41152
	562.017	0.80144	0.7708	0.73916	0.70821	0.24061	-0.01075	0.56082	0.4676		562.017	0.78922	0.66578	0.65251	0.65741	0.1175	0.54861	0.4168
	562.987	0.80797	0.77642	0.74432	0.71367	0.24049	-0.01072	0.56748	0.47318		562.987	0.79477	0.66999	0.65719	0.6617	0.11687	0.55428	0.42121
	563.995	0.81556	0.7833	0.75041	0.72041	0.24055	-0.01049	0.57501	0.47986		563.995	0.80147	0.67484	0.6612	0.66679	0.11615	0.56092	0.42624
	565.002	0.82227	0.78911	0.7561	0.7258	0.24076	-0.00997	0.58151	0.48504		565.002	0.80783	0.67939	0.66596	0.67124	0.11582	0.56707	0.43047
	566.009	0.82883	0.79653	0.76268	0.73151	0.24133	-0.00977	0.58751	0.49019		566.009	0.81404	0.68467	0.67172	0.67619	0.11521	0.57271	0.43486
	567.015	0.8355	0.80254	0.76818	0.73669	0.24204	-0.0097	0.59346	0.49465		567.015	0.82111	0.69008	0.67635	0.681	0.11449	0.57908	0.43896
	567.984	0.84254	0.81007	0.77392	0.74249	0.24304	-0.00947	0.59951	0.49945		567.984	0.82764	0.6947	0.68166	0.68564	0.11394	0.58461	0.44261
	568.99	0.85019	0.81719	0.78093	0.75016	0.2443	-0.00942	0.60589	0.50586		568.99	0.83438	0.70045	0.6872	0.69162	0.11335	0.59008	0.44732
	569.996	0.85718	0.82374	0.78686	0.75627	0.24562	-0.00938	0.61156	0.51065		569.996	0.84023	0.70497	0.69167	0.69645	0.11267	0.59461	0.45083
	571.002	0.86383	0.82763	0.79487	0.7612	0.24687	-0.00926	0.61697	0.51434		571.002	0.84695	0.71233	0.6963	0.69981	0.11207	0.60008	0.45294
	572.007	0.87052	0.83539	0.80081	0.76819	0.2482	-0.00914	0.62232	0.51998		572.007	0.85441	0.71692	0.70229	0.70618	0.11143	0.60621	0.45798
	573.012	0.8771	0.84128	0.80621	0.77337	0.2502	-0.0089	0.6269	0.52317		573.012	0.85997	0.7223	0.70727	0.711	0.11101	0.60977	0.4608
	574.017	0.8839	0.84734	0.81271	0.778	0.2516	-0.00867	0.63229	0.52639		574.017	0.86632	0.72694	0.71161	0.7155	0.1107	0.61471	0.4639
	574.984	0.89022	0.85258	0.81801	0.78419	0.25221	-0.00853	0.63801	0.53197		574.984	0.87245	0.73219	0.71584	0.71987	0.11016	0.62023	0.46766
	575.989	0.8963	0.8592	0.8238	0.79004	0.2535	-0.00839	0.64281	0.53655		575.989	0.87819	0.73616	0.72064	0.72496	0.10963	0.6247	0.47146
	576.993	0.90282	0.86419	0.83025	0.79463	0.25488	-0.00831	0.64794	0.53974		576.993	0.88508	0.74101	0.72521	0.72996	0.10912	0.6302	0.47508
	577.997	0.9087	0.87157	0.83666	0.80065	0.25633	-0.0083	0.65237	0.54432		577.997	0.8909	0.74619	0.7298	0.73522	0.10856	0.63457	0.47889
	579	0.91382	0.87686	0.84192	0.80616	0.2574	-0.00811	0.65642	0.54876		579	0.89656	0.75083	0.73369	0.73934	0.10814	0.63917	0.48195
	580.004	0.92022	0.88119	0.84538	0.81049	0.25885	-0.00795	0.66138	0.55164		580.004	0.90172	0.75519	0.7379	0.74303	0.10778	0.64288	0.48418
	581.007	0.92513	0.88696	0.8509	0.81511	0.26003	-0.00806	0.6651	0.55508		581.007	0.9071	0.75858	0.7435	0.74857	0.10717	0.64706	0.48854
	582.009	0.9311	0.89261	0.85778	0.82082	0.26111	-0.0079	0.66999	0.55971		582.009	0.91313	0.76394	0.7462	0.75278	0.10666	0.65202	0.49167
	583.012	0.93641	0.89856	0.86165	0.82456	0.26233	-0.00793	0.67408	0.56222		583.012	0.91901	0.76905	0.75022	0.757	0.10606	0.65668	0.49466
	584.014	0.9417	0.90506	0.86778	0.83098	0.26382	-0.00778	0.67788	0.56716		584.014	0.92272	0.77304	0.7553	0.76177	0.10557	0.6589	0.49795
	585.016	0.94717	0.90799	0.87103	0.83502	0.26509	-0.00757	0.68209	0.56994		585.016	0.92884	0.77644	0.75832	0.76596	0.10519	0.66376	0.50087
	586.018	0.95184	0.91582	0.87501	0.83965	0.26621	-0.00752	0.68563	0.57344		586.018	0.93444	0.78024	0.76263	0.76791	0.10461	0.66823	0.5017
	586.983	0.9554	0.91835	0.88016	0.84392	0.26782	-0.00719	0.68758	0.5761		586.983	0.9379	0.78456	0.76623	0.77282	0.10432	0.67008	0.505
	587.984	0.9615	0.92224	0.88512	0.84792	0.26894	-0.00699	0.69256	0.57898		587.984	0.94143	0.78758	0.77022	0.77608	0.10388	0.67249	0.50715
	588.985	0.96554	0.92779	0.88882	0.85261	0.26996	-0.00692	0.69558	0.58265		588.985	0.947	0.79107	0.77309	0.77922	0.10333	0.67705	0.50926
	589.986	0.96987	0.93248	0.89238	0.85465	0.27154	-0.00664	0.69832	0.58311		589.986	0.95046	0.79305	0.77698	0.78307	0.10283	0.67892	0.51152
	590.986	0.97439	0.93645	0.89528	0.8601	0.27262	-0.00668	0.70178	0.58749		590.986	0.95473	0.79755	0.77968	0.78572	0.10212	0.68211	0.5131
	591.986	0.97636	0.94054	0.89936	0.86317	0.27353	-0.00639	0.70283	0.58964		591.986	0.9582	0.79888	0.7824	0.78772	0.10154	0.68467	0.51418
	592.986	0.97959	0.94347	0.90178	0.86483	0.27427	-0.00631	0.70532	0.59056		592.986	0.96268	0.80266	0.78485	0.79129	0.10078	0.68841	0.51701
	593.986	0.98249	0.94626	0.90593	0.86816	0.27463	-0.00612	0.70786	0.59353		593.986	0.96392	0.8044	0.78846	0.79253	0.10017	0.68928	0.5179
	594.986	0.98395	0.94983	0.90786	0.87086	0.2753	-0.00619	0.70865	0.59556		594.986	0.96618	0.80684	0.78886	0.79369	0.0993	0.69088	0.51839
	595.985	0.98665	0.95198	0.90958	0.87283	0.27553	-0.00622	0.71112	0.5973		595.985	0.96899	0.80845	0.79137	0.79477	0.0985	0.69346	0.51923
	596.984	0.98923	0.95303	0.91096	0.87412	0.27556	-0.00605	0.71368	0.59856		596.984	0.97013	0.8095	0.79156	0.79582	0.09787	0.69458	0.52027
	597.982	0.9892	0.95476	0.91174	0.87638	0.27581	-0.00617	0.71339	0.60057		597.982	0.97186	0.81029	0.79194	0.79677	0.09714	0.69605	0.52096
	599.018	0.9912	0.95599	0.91439	0.87721	0.27585	-0.00591	0.71535	0.60136		599.018	0.9725	0.81188	0.79314	0.79643	0.09642	0.69665	0.52059
	600.016	0.99221	0.95644	0.91244	0.87741	0.27603	-0.00594	0.71617	0.60138		600.016	0.97283	0.81232	0.79516	0.79823	0.09582	0.6968	0.52219
	601.014	0.99383	0.95958	0.91446	0.87968	0.27583	-0.00614	0.718	0.60385		601.014	0.97333	0.81487	0.79439	0.79895	0.09502	0.6975	0.52312
	602.011	0.99385	0.95744	0.91553	0.879	0.27618	-0.00613	0.71766	0.60281		602.011	0.97572	0.81515	0.79437	0.79922	0.09437	0.69954	0.52303
	603.009	0.99361	0.95897	0.91547	0.88087	0.27612	-0.00604	0.71749	0.60475		603.009	0.97401	0.81501	0.79587	0.79826	0.09378	0.69789	0.52214
	604.006	0.9945	0.95921	0.91653	0.88006	0.27633	-0.00592	0.71818	0.60374		604.006	0.97523	0.81559	0.79569	0.79917	0.09314	0.69891	0.52284
	605.003	0.99526	0.9596	0.91844	0.88104	0.27669	-0.00586	0.71857	0.60435		605.003	0.97548	0.81612	0.79602	0.80025	0.09255	0.69879	0.52356
	605.999	0.99522	0.96045	0.91764	0.88152	0.27729	-0.00574	0.71793	0.60423		605.999	0.97603	0.81653	0.79581	0.80059	0.09206	0.69874	0.5233
	606.996	0.99564	0.95983	0.91925	0.88258	0.27792	-0.00584	0.71772	0.60467		606.996	0.97588	0.8163	0.79657	0.80176	0.09132	0.69796	0.52385
	607.992	0.99506	0.96137	0.9173	0.88258	0.27877	-0.00568	0.71629	0.60381		607.992	0.97665	0.81711	0.79631	0.80123	0.09085	0.69788	0.52245
	608.987	0.99524	0.96082	0.91933	0.88296	0.27993	-0.00535	0.71531	0.60303		608.987	0.97604	0.81908	0.79685	0.80206	0.09041	0.69611	0.52213
	609.983	0.99612	0.96038	0.91858	0.88357	0.28097	-0.00525	0.71515	0.60259		609.983	0.97586	0.81856	0.79635	0.8023	0.0899	0.69489	0.52132
	611.015	0.99547	0.95976	0.91984	0.88364	0.28225	-0.0048	0.71322	0.60139		611.015	0.97598	0.81887	0.79667	0.80249	0.08955	0.69373	0.52024
	612.01	0.99586	0.95956	0.91865	0.88506	0.28367	-0.00473	0.71218	0.60139		612.01	0.97535	0.81907	0.79592	0.80245	0.08899	0.69168	0.51877
	613.005	0.99556	0.96038	0.91995	0.88342	0.28541	-0.0043	0.71015	0.59802		613.005	0.9758	0.8177	0.79709	0.80319	0.0889	0.6904	0.51779
	613.999	0.99442	0.96032	0.92221	0.88496	0.28697	-0.00388	0.70745	0.59799		613.999	0.97538	0.8186	0.79571	0.80337	0.08856	0.68841	0.5164
	614.993	0.99373	0.95788	0.91999	0.88477	0.28872	-0.00343	0.70501	0.59605		614.993	0.97495	0.81958	0.79558	0.80304	0.0882	0.68623	0.51432
	615.987	0.9937	0.95746	0.91988	0.88242	0.29067	-0.00298	0.70303	0.59175		615.987	0.97401	0.8184	0.79609	0.80344	0.08772	0.68334	0.51277
	617.017	0.99401	0.95781	0.91968	0.88319	0.29269	-0.00224	0.70132	0.5905		617.017	0.97331	0.81883	0.79481	0.80288	0.08735	0.68062	0.51019
	618.011	0.99256	0.95634	0.91979	0.88269	0.29397	-0.00177	0.69858	0.58872		618.011	0.97184	0.81919	0.79543	0.80164	0.08717	0.67787	0.50766
	619.004	0.99006	0.95645	0.91638	0.88174	0.29584	-0.00108	0.69422	0.5859		619.004	0.97018	0.81624	0.79581	0.80038	0.08725	0.67434	0.50453
	619.997	0.98875	0.95564	0.91796	0.87927	0.2968	-0.000856106	0.69195	0.58247		619.997	0.96774	0.8161	0.79419	0.80247	0.08663	0.67094	0.50567
	620.989	0.98751	0.95245	0.91597	0.88068	0.29794	0.000149928	0.68957	0.58274		620.989	0.96611	0.81525	0.79274	0.79968	0.08667	0.66816	0.50174
	622.018	0.98418	0.95061	0.91473	0.87728	0.29861	0.000446019	0.68557	0.57867		622.018	0.96383	0.81363	0.79155	0.79496	0.08597	0.66522	0.49634
	623.01	0.9822	0.94789	0.91156	0.87523	0.29924	0.00103	0.68295	0.57598		623.01	0.96067	0.81191	0.79013	0.79669	0.08557	0.66142	0.49745
	624.002	0.9783	0.94337	0.90693	0.87249	0.29931	0.00146	0.679	0.57318		624.002	0.95763	0.80886	0.78851	0.79325	0.08474	0.65833	0.49394
	624.993	0.9763	0.94108	0.90576	0.87023	0.29927	0.00202	0.67703	0.57096		624.993	0.95457	0.80463	0.78491	0.79085	0.08411	0.65529	0.49158
	625.984	0.96968	0.93847	0.90236	0.86478	0.29855	0.00344	0.67113	0.56623		625.984	0.94909	0.8016	0.78208	0.78549	0.0842	0.65054	0.48694
	627.012	0.96628	0.93284	0.89683	0.86129	0.29753	0.00416	0.66874	0.56376		627.012	0.94516	0.79774	0.77875	0.78256	0.08347	0.64762	0.48502
	628.002	0.96072	0.92783	0.89169	0.85805	0.29631	0.00433	0.66441	0.56174		628.002	0.94028	0.79491	0.77487	0.77853	0.08252	0.64396	0.48221
	628.993	0.95504	0.92365	0.8878	0.85322	0.29511	0.0048	0.65993	0.5581		628.993	0.93451	0.79138	0.771	0.77452	0.08186	0.63939	0.4794
	629.983	0.94996	0.91787	0.88084	0.84741	0.29376	0.00554	0.6562	0.55365		629.983	0.93021	0.78479	0.76692	0.76819	0.08127	0.63645	0.47443
	631.009	0.94412	0.91104	0.87646	0.84306	0.29248	0.00604	0.65164	0.55057		631.009	0.92203	0.7805	0.76157	0.76313	0.08066	0.62954	0.47065
	631.998	0.93825	0.90814	0.87291	0.83932	0.29151	0.00683	0.64674	0.54781		631.998	0.9188	0.77631	0.75716	0.7583	0.08023	0.62729	0.46678
	632.988	0.93384	0.90162	0.86661	0.83445	0.29138	0.00755	0.64247	0.54307		632.988	0.91416	0.77192	0.75349	0.75623	0.07971	0.62279	0.46485
	634.013	0.92888	0.89942	0.86532	0.83189	0.29184	0.00798	0.63704	0.54005		634.013	0.90784	0.76776	0.7509	0.75319	0.07946	0.616	0.46135
	635.002	0.92673	0.89667	0.86103	0.82971	0.29477	0.00821	0.63197	0.53494		635.002	0.90648	0.76612	0.74893	0.75332	0.07862	0.61172	0.45855
	635.99	0.92357	0.89266	0.86001	0.82847	0.29847	0.00899	0.62509	0.53		635.99	0.90393	0.76553	0.7474	0.75041	0.07846	0.60545	0.45193
	637.015	0.9234	0.89502	0.8608	0.82641	0.30375	0.0095	0.61965	0.52267		637.015	0.90404	0.76773	0.75002	0.75215	0.0782	0.60029	0.44841
	638.003	0.92454	0.89663	0.86217	0.82896	0.31127	0.00977	0.61327	0.51769		638.003	0.90481	0.76864	0.75169	0.75515	0.0781	0.59353	0.44387
	638.99	0.92778	0.89992	0.86534	0.83499	0.32081	0.01019	0.60697	0.51418		638.99	0.90942	0.77366	0.75696	0.76095	0.07779	0.58861	0.44014
	640.014	0.93192	0.90657	0.87139	0.84159	0.33173	0.01026	0.60019	0.50987		640.014	0.91441	0.77921	0.76172	0.76673	0.07741	0.58268	0.435
	641.001	0.9366	0.91138	0.87594	0.84637	0.34452	0.01054	0.59209	0.50185		641.001	0.92017	0.78515	0.76909	0.7741	0.07707	0.57565	0.42958
	641.987	0.94424	0.92052	0.88578	0.85343	0.35979	0.01085	0.58444	0.49363		641.987	0.92923	0.79529	0.7782	0.78103	0.07678	0.56943	0.42123
	643.01	0.95358	0.92788	0.89279	0.86322	0.37463	0.0112	0.57895	0.48859		643.01	0.93709	0.80496	0.78517	0.79352	0.07661	0.56246	0.41889
	643.996	0.96245	0.93671	0.90505	0.87271	0.3917	0.0114	0.57076	0.48101		643.996	0.9461	0.81697	0.79914	0.80476	0.07622	0.5544	0.41306
	644.982	0.97329	0.94749	0.91325	0.88228	0.41093	0.01165	0.56235	0.47135		644.982	0.95826	0.8295	0.80946	0.8144	0.0758	0.54733	0.40347
	646.004	0.98338	0.95739	0.92616	0.8937	0.42629	0.01194	0.55708	0.4674		646.004	0.96535	0.83944	0.82075	0.82699	0.07553	0.53905	0.4007
	646.989	0.99381	0.97448	0.93593	0.90785	0.44502	0.0123	0.54879	0.46284		646.989	0.97718	0.85228	0.83371	0.8391	0.07522	0.53216	0.39409
	648.011	1.00742	0.98117	0.94585	0.91815	0.46106	0.01265	0.54636	0.45709		648.011	0.98743	0.86348	0.84451	0.85172	0.07495	0.52637	0.39066
	648.995	1.01192	0.99146	0.95749	0.92647	0.47731	0.01285	0.5346	0.44916		648.995	0.99427	0.87318	0.85276	0.8594	0.0746	0.51695	0.38209
	650.016	1.01883	0.99548	0.9624	0.93311	0.49005	0.01302	0.52878	0.44305		650.016	0.99887	0.88388	0.86396	0.86693	0.07419	0.50882	0.37688
	651	1.02335	1.00038	0.96577	0.93666	0.50009	0.01328	0.52326	0.43657		651	1.00176	0.88564	0.86644	0.87237	0.07366	0.50167	0.37228
	651.984	1.01991	0.99882	0.96268	0.93701	0.50763	0.0135	0.51228	0.42938		651.984	1.00267	0.88782	0.86767	0.87299	0.07314	0.49504	0.36537
	653.004	1.01989	0.99538	0.96279	0.93434	0.51173	0.01377	0.50816	0.42261		653.004	1.00036	0.88707	0.86644	0.87273	0.0728	0.48862	0.361
	653.987	1.01497	0.99316	0.96038	0.9312	0.51441	0.01393	0.50057	0.4168		653.987	0.99722	0.88548	0.86623	0.87227	0.07226	0.48281	0.35786
	655.006	1.0089	0.98583	0.95557	0.92604	0.51454	0.01411	0.49436	0.41149		655.006	0.99199	0.88265	0.86393	0.86602	0.07181	0.47745	0.35148
	655.989	1.00295	0.984	0.9502	0.92208	0.51786	0.01429	0.48509	0.40422		655.989	0.98477	0.87974	0.86056	0.86227	0.07135	0.46691	0.34441
	657.007	1.00018	0.9786	0.94687	0.91998	0.52057	0.01463	0.47961	0.39941		657.007	0.98191	0.87537	0.85797	0.86152	0.07102	0.46135	0.34095
	657.989	0.99715	0.97653	0.9453	0.9189	0.52598	0.01494	0.47117	0.39292		657.989	0.97998	0.87601	0.85803	0.85877	0.07068	0.454	0.33279
	659.007	0.99846	0.97665	0.94826	0.91922	0.53517	0.01511	0.46329	0.38404		659.007	0.97885	0.87832	0.8586	0.86052	0.07023	0.44367	0.32535
	659.989	1.00159	0.97905	0.94938	0.92525	0.54595	0.0152	0.45563	0.37929		659.989	0.98432	0.88262	0.86599	0.86605	0.06974	0.43837	0.32009
	661.006	1.00648	0.98633	0.95856	0.93122	0.56081	0.01553	0.44566	0.37041		661.006	0.98927	0.8914	0.87255	0.8723	0.0694	0.42846	0.31148
	661.987	1.019	0.99882	0.96754	0.94267	0.57984	0.01584	0.43916	0.36283		661.987	0.99964	0.9043	0.88574	0.88649	0.06912	0.4198	0.30665
	663.004	1.03438	1.01127	0.98402	0.95494	0.60441	0.01619	0.42996	0.35052		663.004	1.01465	0.92023	0.90404	0.9027	0.06881	0.41024	0.29828
	663.984	1.05127	1.03022	1.00338	0.97527	0.63273	0.01646	0.41855	0.34255		663.984	1.03293	0.93942	0.92323	0.91841	0.06848	0.40021	0.28568
	665	1.07428	1.05072	1.02755	0.99129	0.66472	0.0165	0.40957	0.32657		665	1.0562	0.96226	0.94758	0.94535	0.06818	0.39149	0.28063
	666.016	1.09962	1.0763	1.05419	1.02126	0.69866	0.01628	0.40096	0.3226		666.016	1.08127	0.98952	0.97355	0.97012	0.06753	0.38261	0.27145
	666.996	1.12319	1.10369	1.08016	1.04699	0.73531	0.01644	0.38788	0.31167		666.996	1.10876	1.01859	1.00179	0.99959	0.06719	0.37345	0.26427
	668.011	1.15551	1.13031	1.10393	1.076	0.77366	0.01667	0.38185	0.30234		668.011	1.138	1.04919	1.03387	1.03258	0.06694	0.36434	0.25892
	668.99	1.1834	1.16209	1.13335	1.10514	0.80986	0.01678	0.37354	0.29528		668.99	1.16331	1.08013	1.065	1.06319	0.06658	0.35345	0.25333
	670.004	1.21097	1.18466	1.16147	1.1334	0.84904	0.01706	0.36193	0.28436		670.004	1.19222	1.10749	1.09074	1.09379	0.06622	0.34318	0.24475
	670.982	1.23364	1.20816	1.18786	1.15577	0.88044	0.01735	0.3532	0.27533		670.982	1.21534	1.13294	1.11795	1.11698	0.06604	0.3349	0.23654
	671.996	1.2528	1.22657	1.2091	1.17975	0.91404	0.01753	0.33876	0.26571		671.996	1.23949	1.15488	1.14086	1.14136	0.06576	0.32544	0.22732
	673.01	1.27615	1.25106	1.23072	1.19648	0.93746	0.0177	0.33868	0.25901		673.01	1.25973	1.17346	1.16174	1.1665	0.06551	0.32227	0.22904
	673.987	1.28621	1.26515	1.24623	1.21006	0.95912	0.01772	0.32709	0.25094		673.987	1.27643	1.19637	1.17875	1.17933	0.06507	0.31731	0.22021
	675	1.30451	1.27664	1.26443	1.22685	0.98243	0.01776	0.32208	0.24442		675	1.28876	1.19937	1.19419	1.19553	0.06452	0.30633	0.21311
	676.013	1.31689	1.29283	1.27593	1.24066	1.00038	0.0179	0.3165	0.24028		676.013	1.30074	1.21559	1.20565	1.20811	0.0642	0.30036	0.20773
	676.99	1.32631	1.29955	1.28816	1.25809	1.01863	0.01804	0.30768	0.23946		676.99	1.31379	1.24218	1.21805	1.22387	0.06391	0.29516	0.20524
	678.002	1.34312	1.31556	1.29883	1.25947	1.03944	0.01824	0.30369	0.22004		678.002	1.32474	1.2525	1.22997	1.23928	0.06359	0.28531	0.19985
	679.014	1.3532	1.32245	1.30961	1.27812	1.0522	0.01852	0.30099	0.22592		679.014	1.33318	1.26564	1.23977	1.24773	0.0633	0.28098	0.19553
	679.989	1.34975	1.32208	1.31728	1.2784	1.06943	0.01859	0.28032	0.20897		679.989	1.33276	1.2701	1.24757	1.24825	0.06284	0.26333	0.17881
	681	1.34412	1.32075	1.29748	1.26662	1.05901	0.01869	0.28511	0.20761		681	1.33065	1.26268	1.23736	1.24418	0.06233	0.27164	0.18517
	682.011	1.31999	1.29743	1.28651	1.25439	1.05013	0.01904	0.26987	0.20427		682.011	1.30517	1.24353	1.22576	1.22752	0.06203	0.25505	0.1774
	682.986	1.28341	1.26155	1.25477	1.21886	1.01557	0.01912	0.26784	0.20329		682.986	1.2706	1.2106	1.19192	1.19353	0.06165	0.25502	0.17796
	683.996	1.22786	1.20241	1.19357	1.16514	0.96772	0.01939	0.26014	0.19741		683.996	1.21005	1.15868	1.14022	1.14102	0.06137	0.24233	0.1733
	685.006	1.15483	1.13961	1.1286	1.09845	0.90336	0.01947	0.25146	0.19509		685.006	1.14137	1.092	1.07229	1.07697	0.06095	0.23801	0.17361
	686.015	1.07326	1.0564	1.04965	1.02104	0.82275	0.01949	0.25051	0.19829		686.015	1.05927	1.00708	0.99673	0.99851	0.06046	0.23651	0.17576
	686.989	0.98621	0.97124	0.96081	0.9371	0.74525	0.01969	0.24095	0.19185		686.989	0.9702	0.92446	0.91193	0.917	0.06019	0.22494	0.17175
	687.998	0.90349	0.89097	0.87806	0.86096	0.6625	0.0196	0.24099	0.19846		687.998	0.88604	0.84377	0.83505	0.83714	0.05963	0.22354	0.17464
	689.006	0.82086	0.81055	0.80015	0.78167	0.58997	0.01968	0.23089	0.19171		689.006	0.80827	0.76758	0.75708	0.75938	0.05925	0.2183	0.16941
	690.015	0.74858	0.74061	0.72622	0.70981	0.52228	0.01989	0.22631	0.18753		690.015	0.7343	0.6965	0.68687	0.68888	0.05899	0.21202	0.16661
	690.987	0.68255	0.6755	0.66395	0.64838	0.46344	0.01987	0.21911	0.18494		690.987	0.66984	0.633	0.62547	0.62741	0.05862	0.2064	0.16398
	691.994	0.62707	0.62182	0.60964	0.5953	0.41396	0.02013	0.21311	0.18134		691.994	0.61561	0.57969	0.5741	0.57587	0.05852	0.20165	0.1619
	693.002	0.57794	0.5724	0.56107	0.54788	0.37023	0.02007	0.20771	0.17764		693.002	0.56728	0.53276	0.52705	0.52891	0.05826	0.19704	0.15867
	694.009	0.53807	0.53309	0.5231	0.51001	0.33658	0.02025	0.20149	0.17343		694.009	0.52981	0.49586	0.48946	0.49193	0.0582	0.19324	0.15536
	695.015	0.5019	0.49704	0.48805	0.47672	0.30698	0.0203	0.19493	0.16975		695.015	0.49265	0.46027	0.45495	0.45715	0.05802	0.18567	0.15017
	695.986	0.47347	0.46977	0.45967	0.44696	0.28224	0.02058	0.19124	0.16472		695.986	0.46503	0.43379	0.42821	0.43071	0.05809	0.1828	0.14848
	696.992	0.44989	0.44622	0.43691	0.42502	0.2639	0.02085	0.18599	0.16112		696.992	0.44184	0.41202	0.40591	0.40909	0.05813	0.17795	0.14519
	697.997	0.42672	0.42305	0.41346	0.40265	0.24647	0.02093	0.18024	0.15618		697.997	0.41916	0.38993	0.38517	0.38681	0.05798	0.17268	0.14033
	699.003	0.4069	0.40414	0.39493	0.38423	0.23241	0.0213	0.17449	0.15182		699.003	0.40007	0.37274	0.36757	0.37008	0.05798	0.16766	0.13767
	700.008	0.39048	0.3876	0.37874	0.36895	0.22056	0.02131	0.16992	0.14839		700.008	0.38353	0.35658	0.35156	0.35394	0.05799	0.16297	0.13339
	701.013	0.37493	0.37249	0.36339	0.35418	0.20979	0.02156	0.16514	0.14439		701.013	0.36868	0.34249	0.33783	0.34019	0.05785	0.15889	0.1304
	702.017	0.36031	0.35811	0.34955	0.3395	0.20002	0.02197	0.16028	0.13948		702.017	0.35453	0.32931	0.32447	0.32745	0.05791	0.15451	0.12742
	702.985	0.34758	0.34572	0.33721	0.32832	0.19084	0.02224	0.15674	0.13748		702.985	0.34175	0.31783	0.31287	0.31612	0.05788	0.15091	0.12527
	703.989	0.33537	0.33351	0.32514	0.31632	0.18274	0.02242	0.15263	0.13358		703.989	0.3296	0.30649	0.30232	0.30474	0.05776	0.14685	0.122
	704.993	0.32359	0.32176	0.31379	0.30533	0.17544	0.02259	0.14815	0.1299		704.993	0.31759	0.29578	0.29136	0.29394	0.05766	0.14216	0.11851
	705.996	0.31246	0.31117	0.30339	0.29515	0.16892	0.02286	0.14354	0.12623		705.996	0.30725	0.28699	0.28154	0.28478	0.05762	0.13832	0.11586
	706.998	0.30154	0.3005	0.29314	0.28505	0.16257	0.02308	0.13897	0.12248		706.998	0.29686	0.2775	0.27197	0.27505	0.0575	0.13428	0.11248
	708.001	0.29168	0.29044	0.28391	0.27599	0.15662	0.02339	0.13505	0.11937		708.001	0.28691	0.26773	0.26343	0.26592	0.05744	0.13029	0.1093
	709.003	0.28272	0.2819	0.2744	0.26713	0.15136	0.02356	0.13136	0.11577		709.003	0.27776	0.2595	0.25519	0.25788	0.05723	0.12641	0.10653
	710.005	0.27327	0.27235	0.26563	0.25868	0.14628	0.02357	0.127	0.1124		710.005	0.26865	0.2513	0.24714	0.25024	0.05697	0.12237	0.10396
	711.006	0.26478	0.26427	0.25774	0.25078	0.14168	0.02374	0.1231	0.1091		711.006	0.26059	0.24414	0.2399	0.24258	0.05667	0.11891	0.1009
	712.007	0.25678	0.25625	0.24984	0.24278	0.13736	0.02362	0.11942	0.10541		712.007	0.25298	0.23688	0.23263	0.23546	0.05634	0.11562	0.0981
	713.008	0.24872	0.24858	0.24253	0.23614	0.1333	0.02389	0.11542	0.10284		713.008	0.24519	0.23019	0.22585	0.22836	0.05613	0.11189	0.09506
	714.008	0.24126	0.24076	0.23489	0.22896	0.12943	0.02377	0.11183	0.09953		714.008	0.23766	0.22341	0.21915	0.22135	0.05555	0.10823	0.09192
	715.008	0.23383	0.23375	0.22784	0.22229	0.12601	0.02367	0.10782	0.09627		715.008	0.23058	0.217	0.21338	0.21522	0.05512	0.10456	0.08921
	716.008	0.22642	0.22659	0.22144	0.21546	0.12251	0.02367	0.10391	0.09296		716.008	0.22331	0.21059	0.20671	0.20915	0.05484	0.1008	0.08665
	717.008	0.22007	0.22032	0.21472	0.2091	0.1193	0.02357	0.10077	0.08981		717.008	0.21713	0.20515	0.20121	0.20369	0.05453	0.09784	0.08439
	718.007	0.21346	0.2134	0.20885	0.20327	0.11651	0.02314	0.09695	0.08675		718.007	0.21109	0.19948	0.19614	0.19817	0.05413	0.09458	0.08166
	719.005	0.20689	0.20723	0.2025	0.19728	0.11369	0.02302	0.0932	0.08359		719.005	0.20501	0.19412	0.19083	0.19256	0.05356	0.09132	0.07887
	720.004	0.20098	0.2018	0.19736	0.19199	0.1112	0.02281	0.08978	0.08079		720.004	0.19954	0.18937	0.18582	0.18742	0.05274	0.08834	0.07622
	721.002	0.19482	0.19531	0.19082	0.1864	0.10846	0.02306	0.08636	0.07794		721.002	0.19362	0.18444	0.18125	0.18321	0.0526	0.08516	0.07475
	721.999	0.18938	0.1905	0.18595	0.18116	0.10622	0.02247	0.08317	0.07494		721.999	0.18859	0.18034	0.17718	0.17855	0.0518	0.08237	0.07233
	722.997	0.18406	0.18449	0.18067	0.17633	0.10402	0.0224	0.08004	0.0723		722.997	0.18313	0.17528	0.17238	0.17413	0.05169	0.0791	0.0701
	723.994	0.17938	0.17994	0.17562	0.17163	0.10218	0.02212	0.0772	0.06945		723.994	0.17842	0.17105	0.16845	0.16968	0.05131	0.07625	0.0675
	724.991	0.17478	0.17541	0.17178	0.16737	0.10047	0.02213	0.07431	0.0669		724.991	0.17361	0.16696	0.16415	0.16544	0.05144	0.07315	0.06497
	725.987	0.17031	0.17087	0.16705	0.163	0.09882	0.02178	0.07149	0.06418		725.987	0.16918	0.16296	0.16069	0.16179	0.05119	0.07036	0.06298
	726.983	0.16584	0.1668	0.16302	0.15947	0.09741	0.02059	0.06843	0.06206		726.983	0.1648	0.1597	0.15669	0.15795	0.05023	0.06739	0.06054
	728.014	0.16197	0.16284	0.15905	0.15577	0.09566	0.02004	0.06631	0.06011		728.014	0.16129	0.15574	0.1539	0.15458	0.05009	0.06563	0.05892
	729.009	0.15813	0.15938	0.1557	0.15236	0.09446	0.02011	0.06367	0.0579		729.009	0.15746	0.15248	0.15007	0.15126	0.05028	0.06299	0.0568
	730.004	0.15436	0.1553	0.15207	0.14873	0.09315	0.01983	0.06121	0.05558		730.004	0.15376	0.14926	0.14681	0.148	0.05018	0.06061	0.05484
	730.999	0.15063	0.1518	0.1485	0.14537	0.09198	0.01924	0.05865	0.0534		730.999	0.15026	0.1458	0.14368	0.14481	0.05	0.05828	0.05283
	731.993	0.14726	0.14836	0.14497	0.14194	0.09074	0.01899	0.05652	0.0512		731.993	0.14699	0.14277	0.14024	0.14161	0.04983	0.05625	0.05087
	732.987	0.1437	0.14486	0.14177	0.13875	0.08962	0.01828	0.05408	0.04913		732.987	0.1434	0.13965	0.13749	0.13865	0.04927	0.05379	0.04903
	734.016	0.14019	0.14134	0.13831	0.13568	0.08853	0.01772	0.05166	0.04715		734.016	0.14009	0.13709	0.13484	0.13566	0.04898	0.05156	0.04713
	735.009	0.13704	0.13852	0.13524	0.13267	0.08769	0.01749	0.04934	0.04497		735.009	0.13665	0.13368	0.13174	0.13267	0.04849	0.04895	0.04497
	736.002	0.13427	0.13547	0.13258	0.12991	0.08648	0.01723	0.04779	0.04343		736.002	0.13352	0.13097	0.12908	0.13018	0.04832	0.04705	0.04371
	736.995	0.13051	0.1326	0.12909	0.12692	0.08557	0.0166	0.04493	0.04134		736.995	0.12997	0.12788	0.12588	0.12682	0.0476	0.04439	0.04124
	737.987	0.12775	0.12952	0.12663	0.12432	0.08446	0.01614	0.04329	0.03987		737.987	0.12711	0.1254	0.12349	0.12423	0.04689	0.04265	0.03977
	739.014	0.12441	0.12636	0.12351	0.12136	0.08336	0.016	0.04106	0.038		739.014	0.1238	0.12259	0.12065	0.12086	0.04613	0.04044	0.0375
	740.006	0.12159	0.12368	0.12133	0.11809	0.08233	0.01565	0.03926	0.03576		740.006	0.12083	0.12014	0.11873	0.11899	0.04544	0.0385	0.03666
	740.997	0.11905	0.12109	0.11857	0.11597	0.08123	0.01559	0.03782	0.03475		740.997	0.11819	0.11801	0.11541	0.117	0.04484	0.03696	0.03577
	741.988	0.11603	0.11866	0.11555	0.11319	0.07997	0.0155	0.03606	0.03321		741.988	0.11534	0.11567	0.11361	0.11397	0.04422	0.03537	0.034
	743.013	0.11371	0.11579	0.11351	0.11072	0.07906	0.01535	0.03465	0.03166		743.013	0.11291	0.11296	0.11137	0.11167	0.04351	0.03385	0.03261
	744.003	0.11029	0.11324	0.11066	0.10831	0.0777	0.01522	0.03259	0.03061		744.003	0.11013	0.11072	0.10889	0.10939	0.04279	0.03243	0.03169
	744.993	0.1084	0.11097	0.10853	0.10601	0.07694	0.01512	0.03146	0.02907		744.993	0.10783	0.1078	0.10692	0.10684	0.04223	0.03089	0.0299
	745.982	0.10617	0.10889	0.10589	0.10341	0.07597	0.015	0.0302	0.02745		745.982	0.10555	0.1064	0.10488	0.10599	0.04164	0.02959	0.03002
	747.007	0.10372	0.10617	0.1037	0.10181	0.07481	0.0149	0.02891	0.027		747.007	0.10339	0.10387	0.10277	0.10372	0.04108	0.02858	0.02891
	747.995	0.10165	0.10429	0.10195	0.09976	0.07401	0.01473	0.02764	0.02575		747.995	0.10105	0.10217	0.1011	0.10157	0.04053	0.02704	0.02756
	748.984	0.09973	0.10202	0.09982	0.09732	0.07274	0.01461	0.027	0.02458		748.984	0.0991	0.10034	0.09943	0.09954	0.03999	0.02637	0.0268
	750.007	0.09729	0.10013	0.0979	0.0959	0.07187	0.01451	0.02541	0.02402		750.007	0.09661	0.09914	0.09796	0.09822	0.03947	0.02474	0.02635
	750.994	0.0961	0.09798	0.09644	0.09458	0.07122	0.01444	0.02488	0.02336		750.994	0.09541	0.09756	0.09601	0.09638	0.03903	0.02419	0.02515
	752.017	0.09368	0.09598	0.09424	0.0924	0.07017	0.01435	0.02351	0.02223		752.017	0.09313	0.09546	0.09445	0.09478	0.03861	0.02296	0.02461
	753.004	0.09231	0.09441	0.09291	0.09057	0.0696	0.0142	0.02271	0.02097		753.004	0.09125	0.0941	0.09262	0.09294	0.03819	0.02165	0.02334
	753.99	0.09067	0.09262	0.0912	0.08945	0.06883	0.01416	0.02184	0.02063		753.99	0.08956	0.0923	0.09063	0.0914	0.03778	0.02073	0.02257
	755.011	0.08852	0.09137	0.08938	0.08743	0.06782	0.01407	0.0207	0.01961		755.011	0.08829	0.09129	0.08978	0.08991	0.03733	0.02047	0.02209
	755.997	0.08662	0.08913	0.08737	0.08634	0.06718	0.0139	0.01944	0.01917		755.997	0.08633	0.08929	0.08839	0.08848	0.03687	0.01915	0.0213
	756.983	0.08575	0.08793	0.0856	0.08473	0.06645	0.01371	0.01931	0.01829		756.983	0.08476	0.08711	0.08681	0.08664	0.03643	0.01832	0.02019
	758.003	0.08364	0.08609	0.08439	0.08274	0.0657	0.01359	0.01794	0.01704		758.003	0.0838	0.08657	0.0857	0.08577	0.03606	0.01809	0.02007
	758.987	0.08225	0.08505	0.08358	0.08151	0.06445	0.01338	0.0178	0.01706		758.987	0.08234	0.08488	0.08372	0.08442	0.03566	0.01789	0.01997
	760.007	0.08089	0.0828	0.08168	0.07986	0.06401	0.01323	0.01688	0.01585		760.007	0.08053	0.08364	0.08189	0.0828	0.03521	0.01651	0.01879
	760.991	0.07899	0.08155	0.08011	0.07863	0.0632	0.01307	0.0158	0.01544		760.991	0.07953	0.08155	0.08041	0.08125	0.03485	0.01633	0.01806
	762.01	0.07792	0.08048	0.07871	0.07754	0.06226	0.01293	0.01566	0.01529		762.01	0.07774	0.08009	0.07895	0.07953	0.03445	0.01548	0.01727
	762.993	0.0768	0.07849	0.07725	0.07578	0.06134	0.01282	0.01546	0.01444		762.993	0.07704	0.07941	0.07756	0.07769	0.03411	0.0157	0.01635
	764.011	0.07486	0.07767	0.0752	0.07433	0.06073	0.0127	0.01414	0.01361		764.011	0.07585	0.07776	0.07663	0.07669	0.03374	0.01513	0.01596
	764.993	0.07388	0.07635	0.07422	0.07341	0.06007	0.01263	0.01381	0.01334		764.993	0.07441	0.0763	0.07496	0.07527	0.03336	0.01434	0.0152
	766.01	0.07252	0.07459	0.07309	0.07174	0.05939	0.01246	0.01313	0.01235		766.01	0.07256	0.07447	0.07322	0.07362	0.03296	0.01317	0.01422
	766.992	0.0709	0.07351	0.07158	0.07037	0.05856	0.01229	0.01234	0.01181		766.992	0.07139	0.07359	0.07182	0.07305	0.03251	0.01283	0.01449
	768.009	0.07016	0.07146	0.07026	0.06928	0.05751	0.0121	0.01266	0.01177		768.009	0.06971	0.0719	0.07114	0.07065	0.03204	0.0122	0.01314
	768.99	0.06877	0.07042	0.06897	0.06782	0.05633	0.0119	0.01245	0.01149		768.99	0.06895	0.07117	0.07013	0.07007	0.03155	0.01262	0.01374
	770.005	0.06728	0.06973	0.0684	0.06666	0.05587	0.01176	0.01141	0.01079		770.005	0.06768	0.07007	0.06867	0.06832	0.03108	0.01181	0.01245
	770.985	0.0658	0.0674	0.06659	0.06541	0.05487	0.01156	0.01094	0.01054		770.985	0.0669	0.06935	0.06753	0.06721	0.03061	0.01204	0.01234
	772	0.06485	0.06621	0.06486	0.06463	0.05397	0.01137	0.01088	0.01066		772	0.06553	0.06814	0.06685	0.06594	0.0301	0.01156	0.01197
	773.015	0.06379	0.06569	0.06372	0.0635	0.05338	0.01124	0.01041	0.01013		773.015	0.06389	0.06665	0.06554	0.06473	0.02962	0.01052	0.01136
	773.994	0.06265	0.06414	0.06265	0.0623	0.05284	0.0111	0.00981	0.00946		773.994	0.06316	0.06543	0.06474	0.06431	0.02918	0.01032	0.01147
	775.008	0.06115	0.06348	0.06223	0.06102	0.05197	0.011	0.00919	0.00906		775.008	0.06175	0.06368	0.06436	0.06342	0.02871	0.00978	0.01145
	775.986	0.0606	0.06236	0.06157	0.06106	0.0513	0.01088	0.0093	0.00976		775.986	0.06073	0.06323	0.06297	0.06201	0.02825	0.00943	0.01071
	776.999	0.05984	0.06179	0.06002	0.0592	0.05073	0.01074	0.00911	0.00846		776.999	0.0604	0.06243	0.06211	0.06138	0.02775	0.00967	0.01064
	778.012	0.05906	0.06098	0.05874	0.05881	0.0499	0.01059	0.00915	0.0089		778.012	0.05897	0.06074	0.06155	0.06107	0.02729	0.00907	0.01117
	778.989	0.05824	0.06022	0.05858	0.05845	0.0491	0.01048	0.00914	0.00934		778.989	0.05793	0.05958	0.06055	0.05961	0.02682	0.00883	0.0105
	780.001	0.05677	0.05795	0.05719	0.0577	0.04882	0.01033	0.00794	0.00887		780.001	0.05697	0.06	0.06022	0.05976	0.02637	0.00815	0.01094
	781.012	0.0565	0.0583	0.0566	0.05628	0.04795	0.01018	0.00855	0.00833		781.012	0.05611	0.05876	0.05832	0.05871	0.02593	0.00817	0.01077
	781.988	0.05597	0.05732	0.05631	0.05604	0.04737	0.01003	0.0086	0.00867		781.988	0.05456	0.05771	0.05787	0.05733	0.02553	0.00719	0.00996
	782.999	0.05466	0.05564	0.05521	0.05457	0.04653	0.00992	0.00813	0.00804		782.999	0.0538	0.05613	0.05628	0.05774	0.0252	0.00727	0.01121
	784.009	0.05365	0.05602	0.05491	0.05464	0.04554	0.00981	0.00812	0.0091		784.009	0.05328	0.05597	0.05558	0.05581	0.02485	0.00774	0.01027
	784.984	0.05272	0.05473	0.05312	0.05311	0.04513	0.00964	0.00759	0.00798		784.984	0.05242	0.05514	0.05491	0.05612	0.02447	0.00729	0.01099
	785.993	0.05166	0.05339	0.05256	0.05223	0.04441	0.0095	0.00726	0.00782		785.993	0.05165	0.05419	0.05434	0.05457	0.02411	0.00724	0.01016
	787.002	0.05028	0.05227	0.05166	0.05091	0.04352	0.0094	0.00676	0.00739		787.002	0.05086	0.05277	0.05305	0.05387	0.02379	0.00734	0.01035
	788.011	0.0496	0.05186	0.05047	0.04967	0.04333	0.00935	0.00627	0.00634		788.011	0.04976	0.05268	0.05189	0.05323	0.02348	0.00643	0.0099
	788.985	0.04955	0.05098	0.05062	0.04978	0.04225	0.00925	0.00729	0.00753		788.985	0.04935	0.0522	0.05158	0.05293	0.02312	0.0071	0.01068
	789.992	0.04826	0.05017	0.04988	0.04926	0.04157	0.00923	0.00669	0.0077		789.992	0.04878	0.05081	0.05108	0.05103	0.02285	0.00722	0.00946
	791	0.04819	0.05021	0.04891	0.04799	0.0409	0.00917	0.00729	0.00709		791	0.04815	0.04937	0.04995	0.05047	0.02251	0.00725	0.00957
	792.007	0.04696	0.04944	0.04875	0.04764	0.04032	0.00913	0.00664	0.00732		792.007	0.04796	0.04978	0.04937	0.05	0.02227	0.00764	0.00968
	793.013	0.04584	0.04819	0.04702	0.04699	0.03962	0.00909	0.00621	0.00736		793.013	0.04731	0.04914	0.04806	0.04875	0.02197	0.00769	0.00912
	793.985	0.0449	0.04785	0.04677	0.04587	0.03909	0.00911	0.0058	0.00678		793.985	0.04636	0.04843	0.04691	0.04793	0.0217	0.00727	0.00884
	794.991	0.04441	0.04715	0.04636	0.04531	0.03859	0.00908	0.00582	0.00672		794.991	0.046	0.04771	0.04687	0.04746	0.02144	0.00741	0.00887
	795.997	0.04344	0.04664	0.0451	0.04468	0.03798	0.00914	0.00546	0.0067		795.997	0.04493	0.04581	0.04571	0.04599	0.02117	0.00696	0.00801
	797.002	0.04323	0.04573	0.04495	0.04435	0.03708	0.00915	0.00614	0.00726		797.002	0.04384	0.04627	0.04501	0.04575	0.02085	0.00676	0.00867
	798.006	0.04266	0.04504	0.04383	0.04343	0.03665	0.00909	0.00601	0.00678		798.006	0.0438	0.04504	0.04501	0.04468	0.02054	0.00715	0.00803
	799.01	0.04226	0.0442	0.04292	0.04197	0.03646	0.00901	0.0058	0.00551		799.01	0.04254	0.04466	0.04397	0.04361	0.02021	0.00608	0.00715
	800.014	0.04133	0.04292	0.04276	0.0415	0.03575	0.00902	0.00558	0.00575		800.014	0.04213	0.04324	0.04375	0.04397	0.01991	0.00638	0.00822
	800.983	0.04045	0.04267	0.04157	0.04103	0.03504	0.00899	0.00541	0.006		800.983	0.04178	0.04291	0.0432	0.04253	0.01955	0.00675	0.00749
	801.986	0.04053	0.0423	0.04094	0.04002	0.0348	0.00898	0.00574	0.00522		801.986	0.0403	0.04221	0.04279	0.04116	0.01923	0.00551	0.00637
	802.989	0.03957	0.04187	0.0402	0.03969	0.0341	0.00898	0.00547	0.0056		802.989	0.03937	0.04119	0.04204	0.0409	0.01901	0.00528	0.0068
	803.991	0.03883	0.04132	0.0408	0.04	0.03382	0.00903	0.00501	0.00618		803.991	0.03944	0.04076	0.04183	0.04048	0.01882	0.00562	0.00667
	804.993	0.03847	0.04038	0.03916	0.03832	0.03312	0.00909	0.00536	0.00521		804.993	0.03865	0.03946	0.04065	0.03959	0.01858	0.00554	0.00648
	805.994	0.03796	0.04033	0.03839	0.03815	0.03261	0.00908	0.00535	0.00554		805.994	0.0377	0.03962	0.04032	0.03923	0.01827	0.00509	0.00662
	806.995	0.03763	0.03941	0.03751	0.03761	0.03213	0.00899	0.0055	0.00548		806.995	0.03727	0.0392	0.03962	0.03857	0.01786	0.00514	0.00644
	807.996	0.03714	0.03904	0.0373	0.03722	0.03154	0.00901	0.00561	0.00568		807.996	0.03682	0.03832	0.03885	0.03842	0.01735	0.00529	0.00689
	808.996	0.03724	0.03834	0.03719	0.03666	0.03114	0.00896	0.0061	0.00552		808.996	0.03606	0.03806	0.03915	0.03673	0.01685	0.00493	0.00559
	809.996	0.03577	0.03758	0.0359	0.03563	0.03081	0.00886	0.00496	0.00481		809.996	0.03515	0.03671	0.03714	0.03656	0.01634	0.00434	0.00574
	810.995	0.03527	0.03699	0.03482	0.03501	0.02975	0.00881	0.00552	0.00526		810.995	0.03513	0.03735	0.03782	0.03665	0.01578	0.00538	0.0069
	811.994	0.03438	0.036	0.03495	0.0346	0.02948	0.00873	0.0049	0.00512		811.994	0.03426	0.0361	0.03682	0.03601	0.01523	0.00478	0.00653
	812.993	0.03477	0.03634	0.03452	0.03457	0.02911	0.00864	0.00566	0.00545		812.993	0.03458	0.03561	0.03616	0.03611	0.01462	0.00546	0.007
	813.991	0.03406	0.03487	0.03454	0.03444	0.0284	0.00847	0.00566	0.00604		813.991	0.03346	0.03469	0.03529	0.03453	0.01405	0.00505	0.00613
	814.989	0.03258	0.03453	0.03332	0.03265	0.02797	0.00842	0.00461	0.00468		814.989	0.03351	0.03412	0.03446	0.03554	0.01356	0.00554	0.00757
	815.986	0.03305	0.03344	0.03178	0.03271	0.02747	0.00834	0.00558	0.00524		815.986	0.03294	0.03304	0.03365	0.03427	0.01303	0.00547	0.00681
	817.017	0.03233	0.03326	0.03258	0.03175	0.02642	0.00825	0.00591	0.00533		817.017	0.03276	0.03283	0.0329	0.0333	0.01257	0.00634	0.00688
	818.014	0.03195	0.03279	0.03159	0.03104	0.02598	0.00818	0.00597	0.00506		818.014	0.03299	0.03179	0.03279	0.03359	0.01219	0.00701	0.00761
	819.01	0.03082	0.03217	0.03041	0.03072	0.02556	0.00816	0.00526	0.00516		819.01	0.03239	0.03147	0.03167	0.03264	0.01177	0.00684	0.00708
	820.005	0.03001	0.03136	0.03036	0.03063	0.0246	0.00811	0.00541	0.00603		820.005	0.03206	0.03096	0.03108	0.03122	0.01139	0.00746	0.00662
	821.001	0.02988	0.03101	0.02959	0.02961	0.02408	0.00798	0.00581	0.00554		821.001	0.03209	0.03006	0.03072	0.03137	0.011	0.00802	0.00729
	821.995	0.0293	0.03025	0.02881	0.02904	0.02392	0.0079	0.00537	0.00512		821.995	0.03122	0.02923	0.03	0.0303	0.01078	0.00729	0.00637
	822.99	0.02869	0.02982	0.02878	0.02808	0.02344	0.00786	0.00525	0.00464		822.99	0.03076	0.02904	0.0296	0.03013	0.01048	0.00732	0.00669
	823.984	0.0284	0.02924	0.02822	0.02815	0.02343	0.00788	0.00498	0.00472		823.984	0.03019	0.0286	0.02952	0.02937	0.01022	0.00677	0.00594
	825.012	0.02787	0.02868	0.02789	0.02777	0.02325	0.00781	0.00462	0.00452		825.012	0.03	0.02777	0.02897	0.02908	0.00992	0.00675	0.00582
	826.005	0.02718	0.0284	0.02745	0.02738	0.02258	0.00773	0.0046	0.00481		826.005	0.02928	0.02741	0.02823	0.02805	0.00958	0.0067	0.00547
	826.998	0.02674	0.02803	0.02643	0.027	0.02245	0.00773	0.0043	0.00455		826.998	0.02906	0.02668	0.02791	0.02767	0.00938	0.00662	0.00523
	827.99	0.0268	0.02743	0.02656	0.0264	0.02184	0.00767	0.00495	0.00456		827.99	0.02778	0.02595	0.02707	0.02692	0.00909	0.00594	0.00507
	829.016	0.02611	0.02667	0.02606	0.0259	0.02191	0.00768	0.0042	0.00399		829.016	0.02728	0.02579	0.02671	0.0264	0.00882	0.00537	0.00449
	830.007	0.02588	0.02611	0.0256	0.02531	0.02194	0.00762	0.00394	0.00337		830.007	0.02722	0.02536	0.02642	0.02604	0.00855	0.00527	0.00409
	830.998	0.02563	0.02558	0.02536	0.02544	0.02162	0.0076	0.00401	0.00382		830.998	0.02658	0.02421	0.02588	0.02508	0.00825	0.00496	0.00346
	831.989	0.02572	0.02532	0.02536	0.02474	0.02131	0.00752	0.00441	0.00343		831.989	0.02509	0.02341	0.02547	0.02388	0.00795	0.00378	0.00257
	833.013	0.02522	0.02429	0.02427	0.0238	0.0209	0.00747	0.00432	0.0029		833.013	0.02452	0.02399	0.02468	0.02417	0.00764	0.00362	0.00327
	834.003	0.02466	0.02437	0.02429	0.02404	0.02052	0.00739	0.00414	0.00351		834.003	0.02382	0.023	0.02394	0.02319	0.00737	0.0033	0.00266
	834.992	0.02442	0.024	0.02348	0.02344	0.02058	0.0073	0.00384	0.00286		834.992	0.02297	0.02258	0.02362	0.02274	0.00713	0.00239	0.00216
	836.015	0.0237	0.02332	0.02324	0.02342	0.02048	0.00727	0.00321	0.00294		836.015	0.02255	0.02253	0.02336	0.02256	0.0069	0.00206	0.00208
	837.004	0.0226	0.02263	0.02248	0.02206	0.02004	0.00717	0.00256	0.00202		837.004	0.02174	0.02182	0.02289	0.02201	0.0066	0.0017	0.00197
	837.992	0.02208	0.02247	0.02315	0.02256	0.01977	0.00708	0.00231	0.00279		837.992	0.02082	0.02068	0.02216	0.0213	0.00634	0.00104	0.00153
	839.013	0.02202	0.02202	0.02278	0.02221	0.01929	0.00702	0.00273	0.00292		839.013	0.02089	0.02107	0.02165	0.02116	0.00614	0.00161	0.00188
	840.001	0.02043	0.02165	0.02192	0.02137	0.01876	0.00689	0.00166	0.00261		840.001	0.01976	0.01977	0.02122	0.02045	0.00586	0.001	0.00169
	840.987	0.01998	0.02032	0.02174	0.02062	0.01841	0.0068	0.00157	0.00221		840.987	0.01958	0.01918	0.02107	0.01988	0.0056	0.00117	0.00147
	842.008	0.01939	0.02097	0.0208	0.02067	0.01805	0.00677	0.00135	0.00262		842.008	0.01905	0.01961	0.02069	0.0195	0.00544	0.00101	0.00145
	842.994	0.01864	0.01984	0.02019	0.02037	0.01789	0.00659	0.000746999	0.00248		842.994	0.01876	0.01965	0.02019	0.01834	0.00518	0.000861327	0.000441367
	844.013	0.01836	0.01928	0.02098	0.01949	0.0173	0.00651	0.00106	0.00219		844.013	0.01782	0.01776	0.01957	0.01862	0.00501	0.000522436	0.00133
	844.998	0.01814	0.01929	0.0204	0.01988	0.01661	0.00637	0.00153	0.00327		844.998	0.01756	0.01824	0.01955	0.01777	0.00484	0.000956475	0.00116
	846.017	0.01782	0.01947	0.02105	0.01953	0.01645	0.00621	0.00138	0.00308		846.017	0.01777	0.01817	0.01883	0.01899	0.00463	0.00133	0.00254
	847.001	0.01685	0.01855	0.0192	0.0188	0.01593	0.00607	0.000922749	0.00286		847.001	0.0176	0.01734	0.01818	0.01796	0.00444	0.00167	0.00203
	847.985	0.01698	0.01864	0.01834	0.01882	0.01566	0.00596	0.00132	0.00316		847.985	0.0174	0.01688	0.01808	0.01888	0.00424	0.00174	0.00322
	849.002	0.01679	0.01848	0.01851	0.01716	0.01511	0.00587	0.00169	0.00205		849.002	0.01642	0.01691	0.01764	0.0177	0.00406	0.00131	0.00259
	849.984	0.0149	0.01654	0.01673	0.01716	0.01458	0.00577	0.000318678	0.00258		849.984	0.01591	0.01576	0.01634	0.01804	0.00386	0.00133	0.00347
	851.001	0.01491	0.01777	0.01702	0.01615	0.01456	0.00565	0.000352482	0.0016		851.001	0.01588	0.01496	0.01648	0.01682	0.00364	0.00132	0.00226
	852.017	0.01517	0.01651	0.01717	0.0165	0.01395	0.00545	0.00122	0.00255		852.017	0.01589	0.01534	0.01606	0.01739	0.00334	0.00194	0.00344
	852.998	0.01416	0.016	0.01614	0.01583	0.0135	0.00529	0.000661806	0.00233		852.998	0.01573	0.01389	0.0177	0.01722	0.00305	0.00223	0.00371
	854.013	0.01365	0.01637	0.01531	0.01507	0.01338	0.0052	0.000265591	0.00169		854.013	0.01599	0.01342	0.01719	0.01635	0.00279	0.00261	0.00297
	854.994	0.01318	0.01573	0.01578	0.01469	0.01283	0.00499	0.000357087	0.00187		854.994	0.01674	0.01285	0.01675	0.01669	0.0025	0.00392	0.00386
	856.008	0.01252	0.01479	0.01486	0.01475	0.01303	0.00483	-0.000503843	0.00173		856.008	0.01762	0.01326	0.01707	0.01683	0.00223	0.0046	0.0038
	856.987	0.01229	0.01541	0.01358	0.01226	0.01313	0.00473	-0.000840461	-0.000866993		856.987	0.01766	0.01264	0.01609	0.01589	0.00198	0.00452	0.00276
	858	0.01213	0.01445	0.01518	0.0138	0.01336	0.00461	-0.00123	0.000437261		858	0.0184	0.0128	0.01486	0.01474	0.00172	0.00504	0.00138
	859.013	0.0114	0.01385	0.013	0.01433	0.01297	0.00448	-0.00157	0.00136		859.013	0.01972	0.01229	0.01486	0.01415	0.0014	0.00676	0.00118
	859.991	0.01205	0.01445	0.01281	0.01312	0.0122	0.00438	-0.00015241	0.000918991		859.991	0.02111	0.01158	0.01458	0.01329	0.00109	0.0089	0.00109
	861.003	0.01123	0.013	0.01216	0.01206	0.01228	0.00429	-0.00105	-0.00022114		861.003	0.02103	0.01012	0.01313	0.01352	0.000891769	0.00875	0.00124
	862.014	0.01037	0.01272	0.01123	0.01198	0.01177	0.00423	-0.0014	0.000207261		862.014	0.02225	0.0112	0.01377	0.01387	0.000593881	0.01048	0.0021
	862.991	0.01053	0.01283	0.01147	0.01202	0.01108	0.00418	-0.000554471	0.00093747		862.991	0.02173	0.01031	0.01239	0.01245	0.000375696	0.01064	0.00137
	864.002	0.00894	0.01168	0.00897	0.01036	0.0107	0.00405	-0.00176	-0.000339744		864.002	0.02163	0.01046	0.01338	0.01219	9.8011e-05	0.01093	0.00149
	865.012	0.00865	0.01129	0.0094	0.01021	0.01013	0.00394	-0.00149	7.74018e-05		865.012	0.01997	0.00851	0.01258	0.0115	-0.000110436	0.00984	0.00137
	865.987	0.00868	0.01082	0.00952	0.01022	0.00977	0.00383	-0.00109	0.000440786		865.987	0.01928	0.00993	0.01137	0.01088	-0.000315091	0.0095	0.00111
	866.996	0.00775	0.01096	0.0096	0.00929	0.00933	0.00383	-0.00158	-4.72623e-05		866.996	0.01814	0.00989	0.01234	0.01081	-0.000503323	0.00881	0.00147
	868.005	0.00843	0.01071	0.00875	0.01011	0.0092	0.00382	-0.000776387	0.0009045		868.005	0.01617	0.00896	0.01087	0.00975	-0.000638865	0.00696	0.00055079
	869.013	0.00808	0.01036	0.00961	0.00965	0.00833	0.00383	-0.000250894	0.00131		869.013	0.01486	0.00896	0.01009	0.01017	-0.000785124	0.00653	0.00183
	869.987	0.00703	0.00902	0.00805	0.00792	0.00817	0.00385	-0.00114	-0.000254645		869.987	0.01302	0.00885	0.00942	0.00893	-0.000928537	0.00485	0.000763192
	870.994	0.00628	0.00883	0.00775	0.00805	0.00848	0.00377	-0.0022	-0.000425269		870.994	0.01183	0.00813	0.00881	0.00938	-0.00109	0.00335	0.000907572
	872	0.00651	0.00825	0.00732	0.00822	0.00784	0.00374	-0.00133	0.000378216		872	0.01036	0.00832	0.00991	0.00929	-0.00122	0.00252	0.00145
	873.006	0.00614	0.0078	0.0072	0.0069	0.00755	0.00378	-0.00141	-0.000652233		873.006	0.00951	0.00787	0.00801	0.00789	-0.0013	0.00196	0.0003458
	874.012	0.00609	0.00758	0.00809	0.00623	0.00742	0.00373	-0.00134	-0.00119		874.012	0.00883	0.00791	0.00845	0.00776	-0.00151	0.0014	0.000332339
	874.984	0.00582	0.00785	0.00693	0.00768	0.00692	0.00374	-0.0011	0.000761056		874.984	0.00814	0.00745	0.00769	0.00779	-0.00167	0.00122	0.000872903
	875.988	0.0052	0.0072	0.00682	0.00607	0.00658	0.00367	-0.00138	-0.000502209		875.988	0.00822	0.00734	0.00752	0.0071	-0.00192	0.00165	0.000523132
	876.993	0.00504	0.00679	0.0065	0.00565	0.00668	0.00367	-0.00164	-0.00103		876.993	0.00729	0.00668	0.00762	0.00703	-0.00214	0.000606696	0.000346387
	877.997	0.00517	0.00701	0.00648	0.00623	0.00607	0.00367	-0.000897684	0.000164164		877.997	0.00679	0.00692	0.00642	0.00703	-0.00237	0.000721549	0.000967418
	879	0.00464	0.00605	0.00586	0.00514	0.00588	0.0036	-0.00124	-0.00073873		879	0.00668	0.00689	0.00661	0.0076	-0.00265	0.000799986	0.00172
	880.003	0.00445	0.00631	0.00576	0.0051	0.00591	0.0036	-0.00146	-0.000812154		880.003	0.00598	0.00586	0.00684	0.00641	-0.00291	7.06865e-05	0.000500123
	881.005	0.00426	0.00588	0.00608	0.00505	0.00572	0.00355	-0.00146	-0.000665479		881.005	0.00556	0.00561	0.00602	0.00581	-0.00318	-0.000163706	9.5931e-05
	882.007	0.00376	0.00557	0.00523	0.00477	0.00596	0.00359	-0.0022	-0.00119		882.007	0.00539	0.00511	0.00582	0.00609	-0.00352	-0.000565467	0.000132681
	883.008	0.00345	0.00513	0.00497	0.00439	0.00595	0.00355	-0.0025	-0.00157		883.008	0.00506	0.00507	0.00556	0.0057	-0.00393	-0.000891739	-0.000257143
	884.009	0.0034	0.00471	0.0046	0.00425	0.00586	0.0035	-0.00246	-0.0016		884.009	0.00458	0.0046	0.00533	0.00555	-0.00434	-0.00128	-0.000304449
	885.01	0.00316	0.00429	0.00425	0.0043	0.00561	0.00341	-0.00245	-0.00131		885.01	0.00437	0.00436	0.0049	0.00508	-0.0047	-0.00123	-0.000527597
	886.009	0.00268	0.00442	0.00411	0.00321	0.00529	0.0034	-0.00261	-0.00208		886.009	0.00399	0.00445	0.00506	0.00523	-0.00506	-0.0013	-6.00897e-05
	887.009	0.00242	0.00362	0.00387	0.00318	0.00533	0.00333	-0.00291	-0.00216		887.009	0.00382	0.00354	0.00457	0.00463	-0.00551	-0.00152	-0.000707076
	888.008	0.00203	0.00346	0.00364	0.00281	0.00475	0.00327	-0.00272	-0.00194		888.008	0.00384	0.00338	0.00419	0.00415	-0.00593	-0.000912817	-0.000597151
	889.006	0.00182	0.0035	0.00338	0.00235	0.00442	0.00309	-0.0026	-0.00207		889.006	0.00319	0.00277	0.00442	0.00378	-0.00642	-0.00123	-0.000642031
	890.004	0.00164	0.00271	0.00272	0.00263	0.00371	0.003	-0.00206	-0.00107		890.004	0.00243	0.00194	0.003	0.00351	-0.00684	-0.00128	-0.00019487
	891.002	0.00109	0.00216	0.00256	0.00154	0.00369	0.00282	-0.0026	-0.00215		891.002	0.00184	0.00155	0.00243	0.0027	-0.00738	-0.00186	-0.000990684
	891.999	0.000906128	0.00211	0.00247	0.00164	0.00307	0.00269	-0.00217	-0.00143		891.999	0.00204	0.00232	0.00331	0.00344	-0.00784	-0.00103	0.000365694
	892.996	0.00131	0.00144	0.00168	0.00167	0.0028	0.00251	-0.00148	-0.00113		892.996	0.00183	0.00122	0.00179	0.00264	-0.00839	-0.000966622	-0.000158413
	893.992	0.000409927	0.00151	0.00185	0.000498238	0.00207	0.00227	-0.00166	-0.00157		893.992	0.00119	0.000865763	0.00201	0.00234	-0.00895	-0.000882415	0.000266733
	894.987	0.000334512	0.00111	0.00134	0.00113	0.00205	0.002	-0.00171	-0.000912721		894.987	0.000753255	0.001	0.00156	0.00188	-0.00953	-0.00129	-0.000168215
	896.015	-2.2721e-05	0.000735641	0.00111	-1.6888e-05	0.00177	0.0018	-0.00179	-0.00178		896.015	0.000825764	0.00056695	0.00158	0.00142	-0.01008	-0.000941134	-0.000349215
	897.01	0.000439409	0.000582293	0.00102	0.000603388	0.00164	0.00153	-0.0012	-0.00104		897.01	0.000782633	0.000265686	0.00092224	0.000993872	-0.01068	-0.000855796	-0.000644557
	898.004	-0.000454348	0.000340924	0.000564072	-0.000218605	0.000992207	0.00132	-0.00145	-0.00121		898.004	0.000537911	0.000130189	0.00051298	0.000868374	-0.01125	-0.000454296	-0.000123833
	898.998	-0.000443642	0.0001226	0.000117462	-0.000344408	0.00098805	0.00105	-0.00143	-0.00133		898.998	0.000224681	0.000401428	0.000555619	0.00115	-0.01191	-0.000763369	0.00016557
	899.991	-2.411e-06	-3.87e-07	5.7e-07	1.455e-06	0.000303519	0.000786001	-0.00030593	-0.000302064		899.991	3.22e-07	-2.371e-06	-8.27e-07	-2.733e-06	-0.01256	-0.000303197	-0.000306252
	900.984	-0.000379388	-0.000769011	0.000150409	-0.000506741	3.40142e-06	0.000486466	-0.000382789	-0.000510142		900.984	-0.000371	-0.000329839	-0.000350856	-0.00023236	-0.01336	-0.000374401	-0.000235761

## Sheet: Fig. 4
Fig. 4	Mn-depleted PSII	MnCl2 concentration								intact PSII	MnCl2 concentration
	time / s	0 µM	5 µM	10 µM	15 µM	30 µM	60 µM	120 µM	240 µM	time / s	0 µM
	-0.99917	0.99844	0.99729	0.99611	0.99762	0.99663	0.99925	0.99982	0.99914	-1.0231	0.99893
	-0.9975	0.99924	0.99638	0.99597	0.99849	0.9971	0.9992	1.00095	0.99899	-0.7165	1.00202
	-0.99583	0.99955	0.9974	0.99686	0.9972	0.99684	0.99924	1.00009	0.99791	-0.4099	1.0015
	-0.99417	0.99959	0.99733	0.99572	0.99793	0.997	0.99977	0.99992	0.9995	-0.1033	1.00383
	-0.9925	1.00051	0.99691	0.99594	0.99777	0.99716	0.99893	1.00002	0.99892	0.2033	0.94667
	-0.99083	0.99997	0.99693	0.9964	0.99734	0.99801	0.99982	1.00053	0.99929	0.5099	0.84395
	-0.98917	1.00114	0.99753	0.99541	0.99803	0.99805	0.99921	0.99984	0.99785	0.8165	0.75193
	-0.9875	0.99998	0.9974	0.99596	0.99724	0.99786	0.99932	1.00042	0.99765	1.1231	0.67565
	-0.98583	0.9995	0.99664	0.9963	0.99769	0.99784	0.99902	1.00023	0.99822	1.4297	0.60439
	-0.98417	1.00024	0.99749	0.99625	0.99832	0.99709	0.99825	0.99928	0.99866	1.7363	0.54467
	-0.9825	1.00002	0.9977	0.99562	0.99765	0.9974	0.99936	0.99905	0.99892	2.0429	0.49092
	-0.98083	1.00079	0.99724	0.9961	0.99747	0.99705	0.9985	1.00025	0.99847	2.3495	0.44632
	-0.97917	1.00087	0.99729	0.99649	0.99795	0.9984	0.99905	0.99965	0.99854	2.6561	0.40609
	-0.9775	1.00059	0.99815	0.99627	0.99756	0.99731	0.9992	0.99945	0.99917	2.9627	0.37709
	-0.97583	1.00224	0.99806	0.99658	0.99705	0.99752	0.99813	0.99911	0.9981	3.2693	0.35097
	-0.97417	1.00116	0.99744	0.99508	0.99777	0.99773	0.99854	1.00023	0.998	3.5759	0.33171
	-0.9725	1.00036	0.99753	0.99593	0.99755	0.99865	0.99869	0.9978	0.9982	3.8825	0.31785
	-0.97083	1.00135	0.99774	0.99515	0.99721	0.9966	0.99922	0.99949	0.99828	4.1891	0.30583
	-0.96917	1.00132	0.99781	0.99531	0.99704	0.9974	0.99963	1.00053	0.9992	4.4957	0.29809
	-0.9675	1.00184	0.99864	0.99563	0.99803	0.9981	0.99871	1.0009	0.99825	4.8023	0.28987
	-0.96583	1.00091	0.99783	0.99547	0.99743	0.99845	0.99841	1.00003	0.9991	5.1089	0.28751
	-0.96417	1.00178	0.99833	0.99508	0.99791	0.99629	0.99889	0.99989	0.99826	5.4155	0.28125
	-0.9625	1.0014	0.99796	0.99478	0.99787	0.99625	0.99836	1.00081	0.99834	5.7221	0.27781
	-0.96083	1.00146	0.99762	0.99507	0.99754	0.99765	0.99887	1.00024	0.998	6.0287	0.28036
	-0.95917	1.00078	0.99768	0.99586	0.99709	0.99849	0.99824	0.99914	0.99885	6.3353	0.27549
	-0.9575	1.00102	0.9973	0.99495	0.9987	0.99827	0.99904	0.99891	0.99838	6.6419	0.27755
	-0.95583	1.0021	0.99718	0.9952	0.99792	0.99818	0.99896	0.99958	0.9981	6.9485	0.27479
	-0.95417	1.00185	0.99794	0.99584	0.99765	0.99809	0.99811	0.99938	0.99827
	-0.9525	1.00176	0.99736	0.99502	0.99746	0.99705	0.9989	0.99982	0.99915
	-0.95083	1.00044	0.99796	0.99597	0.99735	0.99723	0.99946	0.99943	0.99751
	-0.94917	1.00105	0.99726	0.99606	0.99841	0.99593	0.99931	1.00052	0.99899
	-0.9475	1.00183	0.998	0.99444	0.99815	0.9984	0.99904	0.9995	0.99774
	-0.94583	1.00166	0.99686	0.9959	0.99766	0.99699	0.99854	0.99958	0.99772
	-0.94417	1.00195	0.99738	0.9955	0.99777	0.99656	0.99901	0.999	0.99846
	-0.9425	1.00148	0.99778	0.99584	0.99784	0.99907	0.99929	0.99894	0.99808
	-0.94083	1.00269	0.99652	0.99586	0.99843	0.99812	0.99925	0.99894	0.99796
	-0.93917	0.99989	0.99714	0.99611	0.99716	0.99841	0.99946	0.99936	0.9982
	-0.9375	1.00004	0.99753	0.99522	0.99771	0.99709	0.99979	0.99918	0.9991
	-0.93583	1.00126	0.99645	0.99609	0.99704	0.99676	0.99971	0.99946	0.99862
	-0.93417	1.00176	0.99658	0.9958	0.99799	0.99735	0.99984	0.99984	0.99864
	-0.9325	1.00245	0.99709	0.99658	0.9983	0.99657	0.99912	1.00014	0.99809
	-0.93083	0.99998	0.99737	0.99694	0.99741	0.99635	1.0005	1.00064	0.99869
	-0.92917	1.00061	0.9975	0.99672	0.99763	0.99614	1.00058	0.99911	0.99828
	-0.9275	1.00086	0.99849	0.99519	0.99739	0.99537	0.99941	0.99946	0.99915
	-0.92583	0.99953	0.99759	0.99574	0.99842	0.99668	0.99957	0.99978	0.9986
	-0.92417	0.99946	0.99863	0.99627	0.99753	0.99647	1.00033	1.00035	0.9983
	-0.9225	1.00122	0.99809	0.99644	0.99814	0.9953	0.99956	0.99922	0.99927
	-0.92083	1	0.9981	0.99616	0.99758	0.99457	1.00045	0.99931	0.99964
	-0.91917	0.99597	0.99848	0.99619	0.99746	0.99713	1.00019	0.9991	0.99889
	-0.9175	0.99808	0.99849	0.99561	0.99793	0.99476	0.99991	0.99905	0.99962
	-0.91583	0.99991	0.99888	0.99638	0.99823	0.99615	1.00021	0.9992	0.9989
	-0.91417	0.99905	0.99874	0.99633	0.99723	0.99654	0.99914	0.99937	0.99913
	-0.9125	0.99905	0.99855	0.99652	0.99853	0.99534	0.99983	0.99926	0.99943
	-0.91083	0.99911	0.99853	0.99654	0.9977	0.99578	0.99983	0.99954	0.99869
	-0.90917	0.99765	1.00015	0.99707	0.99848	0.99553	0.99992	0.99916	0.99918
	-0.9075	0.99809	0.9988	0.99697	0.99812	0.9958	1.00069	0.99878	0.99915
	-0.90583	1.00071	0.99889	0.99553	0.99818	0.99468	0.99973	0.99842	0.99947
	-0.90417	1.00027	0.99984	0.99793	0.99842	0.99637	0.99989	0.99926	0.99984
	-0.9025	0.99946	0.99976	0.99675	0.99761	0.99572	0.9997	0.99822	0.99999
	-0.90083	0.99865	1.00032	0.99595	0.99842	0.99763	1.00013	0.99931	0.99837
	-0.89917	1.00034	1.00004	0.99738	0.99877	0.99754	0.9996	0.99846	0.99936
	-0.8975	0.99994	0.99975	0.99648	0.99803	0.99646	1.00096	0.99913	0.99903
	-0.89583	0.99838	0.99988	0.99613	0.99842	0.99931	1.00081	0.99926	1.00036
	-0.89417	1.00112	0.99934	0.99684	0.99841	0.99748	0.99977	0.99918	0.99959
	-0.8925	0.99967	1.00052	0.99687	0.99886	0.9969	0.9999	0.99877	0.99993
	-0.89083	0.99767	1.00055	0.99598	0.99817	0.99686	0.99981	0.99936	1.00043
	-0.88917	0.99902	0.99977	0.99687	0.99831	0.99668	0.99952	0.99917	0.99911
	-0.8875	0.99935	0.99955	0.99684	0.99816	0.99544	1.00046	0.99944	0.99868
	-0.88583	0.99997	1.00004	0.99653	0.99813	0.99703	1.00136	0.99867	0.99941
	-0.88417	1.00208	1.00022	0.99682	0.99896	0.99646	0.9999	0.99921	1.00033
	-0.8825	0.99818	0.99978	0.99718	0.99943	0.997	1.00062	0.99889	0.99901
	-0.88083	1.00035	1.00002	0.99621	0.99867	0.9974	1.00101	1.00022	0.99827
	-0.87917	1.00244	0.99969	0.99749	0.99818	0.99569	1.00075	0.99929	0.99811
	-0.8775	0.99886	0.99935	0.99612	0.99848	0.99774	0.99989	0.99934	0.99877
	-0.87583	0.99961	0.99971	0.99717	0.99823	0.99661	1.00129	1.00001	0.9995
	-0.87417	1.00083	0.99924	0.99666	0.9981	0.99727	1.00052	0.99907	0.99932
	-0.8725	0.99947	0.99987	0.99616	0.9982	0.99728	1.00061	0.99947	0.99945
	-0.87083	0.99761	0.99953	0.99661	0.99782	0.99705	0.99953	0.99962	0.99875
	-0.86917	1.00219	0.99955	0.99589	0.99842	0.99548	1.00025	0.99918	0.99953
	-0.8675	1.00126	0.9993	0.99628	0.99836	0.99653	1.00093	0.99923	0.99952
	-0.86583	0.99884	0.99932	0.99658	0.9975	0.99749	1	0.99955	0.99873
	-0.86417	0.99853	0.99877	0.99648	0.99899	0.99681	0.99903	0.9984	0.99844
	-0.8625	0.99583	0.99918	0.99688	0.9981	0.99734	1.00011	0.99918	0.99838
	-0.86083	0.99788	0.99924	0.9967	0.99843	0.99682	0.99999	0.99977	0.99913
	-0.85917	0.99967	0.99915	0.99703	0.99858	0.99648	0.99987	1.00042	0.99898
	-0.8575	0.99895	0.99955	0.99714	0.99808	0.99767	1	0.99914	0.99846
	-0.85583	0.99961	0.99917	0.99724	0.99824	0.99758	1.00023	0.99969	0.99937
	-0.85417	1.00065	0.99993	0.99771	0.99843	0.99708	0.99983	0.99971	0.99934
	-0.8525	0.99981	0.99912	0.9966	0.99814	0.99775	0.99935	0.99967	0.99933
	-0.85083	1.00079	0.99864	0.99676	0.99845	0.9973	0.9995	0.99912	0.99873
	-0.84917	1.00034	0.9995	0.99636	0.99826	0.99756	0.99961	1.00009	0.99796
	-0.8475	1.00049	0.99975	0.9975	0.99793	0.99643	0.99948	0.99967	0.9997
	-0.84583	1.00059	0.99986	0.99698	0.99837	0.99759	0.99893	0.99936	0.99968
	-0.84417	0.99979	0.99954	0.99734	0.99834	0.99686	0.99913	0.99967	0.99829
	-0.8425	1.00018	0.99987	0.99765	0.99861	0.99553	1.00004	1.00015	0.99963
	-0.84083	1.00039	0.99956	0.99663	0.99789	0.99721	0.99994	1.00012	0.99936
	-0.83917	1.00109	0.99953	0.99806	0.99827	0.9966	0.99943	0.99822	0.99929
	-0.8375	0.99937	0.99965	0.99801	0.99765	0.997	0.99969	0.99925	0.99931
	-0.83583	0.99991	0.99981	0.99644	0.99784	0.99741	0.99967	0.99968	0.9987
	-0.83417	1.00065	0.99974	0.99832	0.99742	0.99671	0.99841	0.99944	0.99891
	-0.8325	0.9994	0.99964	0.99713	0.99766	0.9971	0.99941	0.99931	0.99877
	-0.83083	0.9997	1.00012	0.99645	0.99791	0.99701	0.99959	0.9989	0.99886
	-0.82917	0.99978	0.99958	0.99812	0.99792	0.99653	0.99922	0.99943	0.99926
	-0.8275	0.99979	0.99923	0.99814	0.9985	0.99706	0.999	0.99969	0.99957
	-0.82583	0.99961	0.99999	0.99748	0.99746	0.99581	0.99896	0.99817	0.99903
	-0.82417	1.0004	1.00021	0.99729	0.99784	0.99667	0.99884	0.99936	1.00002
	-0.8225	1.00127	0.99906	0.99728	0.99767	0.99792	0.99903	0.99923	0.99996
	-0.82083	1.0002	0.99964	0.99863	0.99759	0.99696	0.99968	0.99881	0.99878
	-0.81917	1.00027	0.99964	0.9984	0.99788	0.99724	0.99876	0.99853	0.9997
	-0.8175	1.00014	0.99994	0.99642	0.99772	0.99577	0.99958	0.99947	0.99925
	-0.81583	1.00019	0.99969	0.99743	0.99796	0.99638	0.99947	1.00058	0.99908
	-0.81417	1.00143	0.99949	0.9981	0.99783	0.99908	0.99876	1.00068	0.99888
	-0.8125	1.00063	0.99948	0.998	0.99774	0.99671	0.99985	0.99934	0.99953
	-0.81083	1.00098	0.99922	0.99683	0.99765	0.99652	0.99873	0.99917	1.00036
	-0.80917	1.00012	0.9997	0.99676	0.99831	0.99868	0.99977	1.00002	1.00009
	-0.8075	1.0011	0.9988	0.99772	0.9986	0.99849	0.99954	0.99877	0.99994
	-0.80583	1.00048	0.99917	0.99688	0.99762	0.99666	0.99938	0.99907	0.99957
	-0.80417	1.00091	0.99975	0.99847	0.99776	0.99762	0.99885	0.99954	0.99913
	-0.8025	1.0009	0.99968	0.99743	0.99917	0.99841	1.00075	0.9993	0.99913
	-0.80083	1.00024	0.99966	0.99761	0.99819	0.99783	0.99851	0.99895	0.99895
	-0.79917	1.00056	0.99916	0.99742	0.9979	0.99752	0.99962	0.99929	0.99964
	-0.7975	1.00079	0.99842	0.9976	0.99807	0.99648	0.99925	1.00038	0.9988
	-0.79583	1.00055	0.99929	0.99767	0.99802	0.99738	1.0001	1.00025	0.99971
	-0.79417	1.00011	0.99921	0.99685	0.99785	0.99687	1.00039	0.99937	0.99957
	-0.7925	1.00039	0.99839	0.99762	0.99857	0.99861	0.99942	0.9999	0.9991
	-0.79083	1.00015	0.99875	0.99715	0.99863	0.9963	1.00054	1.00004	0.99987
	-0.78917	1.00022	0.99905	0.99755	0.99925	0.99633	1.00083	0.99893	0.99884
	-0.7875	0.99987	0.99885	0.99688	0.9989	0.99723	0.99957	0.99904	0.99887
	-0.78583	1.00058	0.99936	0.99617	0.99826	0.99792	1.00023	1.00021	0.99895
	-0.78417	0.99937	0.99964	0.99698	0.9984	0.99733	0.99998	0.99914	0.99936
	-0.7825	0.99979	0.99959	0.996	0.9992	0.99726	1.00071	1.00098	0.99857
	-0.78083	1.00136	0.99948	0.99773	0.99841	0.99621	1.00059	0.99873	0.99896
	-0.77917	1.00076	0.99928	0.99708	0.99881	0.99698	1.00012	0.99941	0.99904
	-0.7775	1.00065	0.99962	0.99774	0.99838	0.99594	1.0005	0.99835	0.99949
	-0.77583	1.00076	1.00013	0.99734	0.99853	0.99492	0.99955	0.99825	1.00018
	-0.77417	1.00105	0.99968	0.99755	0.99873	0.99698	0.99995	0.99912	0.99952
	-0.7725	1.00049	1.00026	0.99668	0.9983	0.99504	0.99996	0.99854	0.99957
	-0.77083	1.00038	1.00024	0.99744	0.99872	0.99806	0.99985	0.99963	0.99957
	-0.76917	1.00038	0.99926	0.9968	0.99868	0.99623	0.99993	0.99953	1.00016
	-0.7675	1.0009	0.99961	0.998	0.99896	0.9968	0.99993	0.99884	0.99978
	-0.76583	1.0008	0.99942	0.99673	0.99863	0.99635	0.99965	1.00031	1.00102
	-0.76417	0.99924	1.00004	0.99744	0.99899	0.99646	0.99963	0.99925	0.99972
	-0.7625	1.00042	0.99948	0.99825	0.99906	0.99855	1.00022	0.99904	0.99955
	-0.76083	1.00018	1.00032	0.99747	0.99817	0.99711	0.99947	0.99845	1.00101
	-0.75917	1.00121	0.99964	0.99715	0.99839	0.99733	0.99961	0.99802	1.00113
	-0.7575	1.00047	0.99983	0.99719	0.99826	0.9963	1.00007	0.99955	0.9999
	-0.75583	1.00068	0.9997	0.99705	0.99814	0.99766	1.00034	0.99857	1.00076
	-0.75417	0.99995	1.00004	0.99747	0.99794	0.99701	1.00015	0.9983	1.00062
	-0.7525	1.00089	0.99917	0.99668	0.99855	0.99663	0.99888	0.99795	1.00103
	-0.75083	1.00066	0.99936	0.99746	0.99879	0.99671	0.99956	0.9983	1.00107
	-0.74917	1.00092	0.99973	0.99735	0.99883	0.99895	0.99933	0.9993	1.00077
	-0.7475	1.00317	0.9992	0.99665	0.99888	0.99823	0.99949	0.99838	1.00089
	-0.74583	1.00162	0.99826	0.99784	0.99789	0.99738	0.99967	0.99828	1.00059
	-0.74417	1.00247	1.00001	0.99715	0.99932	0.99826	0.9994	0.99926	0.99997
	-0.7425	1.00326	0.99958	0.99726	0.99857	0.99649	0.99918	1.00048	0.99979
	-0.74083	1.00294	0.99823	0.99625	0.99829	0.99843	0.99924	0.99829	1.00126
	-0.73917	1.00279	1.00003	0.99647	0.99828	0.99771	0.99877	0.99964	1.00041
	-0.7375	1.00323	1.00016	0.99761	0.99898	1.00057	0.99885	0.99869	1.00029
	-0.73583	1.00238	0.9999	0.99638	0.99808	0.99791	0.99921	0.99874	0.99923
	-0.73417	1.00375	0.99966	0.99584	0.99859	0.99884	0.99941	0.99912	1.0011
	-0.7325	1.00199	0.99925	0.9966	0.99807	0.99896	0.99858	0.9981	1.00051
	-0.73083	1.00305	0.99973	0.99716	0.99835	0.99627	0.99944	0.99855	1.00037
	-0.72917	1.00175	0.9995	0.99677	0.99737	1.00001	0.99888	0.99855	0.99979
	-0.7275	1.00062	0.99924	0.99612	0.99863	0.99854	0.99903	0.99937	0.99939
	-0.72583	1.00118	0.99936	0.99692	0.99761	0.99851	0.99877	0.9982	1.00107
	-0.72417	1.00056	0.99918	0.99576	0.99799	0.99798	0.99999	0.99974	0.99922
	-0.7225	1.00102	0.99916	0.99585	0.99827	1.00001	0.99913	0.99884	1.00086
	-0.72083	1.00119	0.99904	0.99662	0.99773	0.99654	0.99958	0.9985	1.00073
	-0.71917	1.00084	0.99839	0.99555	0.99792	1.00017	0.99873	0.99873	0.99951
	-0.7175	1.00099	0.99894	0.99596	0.99792	0.99803	0.99883	1.00014	1.00091
	-0.71583	1.00225	1.00012	0.99637	0.99793	0.99742	0.99922	1.00054	1.00048
	-0.71417	1.00184	0.99944	0.99625	0.9989	0.99799	0.99983	0.99999	1.00042
	-0.7125	1.00146	0.99929	0.9961	0.99856	0.99663	0.99867	0.99927	1.00022
	-0.71083	1.00103	0.99894	0.99669	0.99854	0.99719	0.99884	0.99888	1.00078
	-0.70917	1.00258	0.99977	0.99637	0.99869	0.99829	0.99931	0.99899	1.00007
	-0.7075	1.00075	0.9996	0.99617	0.99791	0.99859	0.99906	0.99907	1.00084
	-0.70583	1.00063	0.99963	0.99524	0.9989	0.99722	0.99953	0.99792	0.99997
	-0.70417	1.00134	0.99908	0.99626	0.99885	0.99706	0.99849	0.99952	1.00061
	-0.7025	1.00275	0.99919	0.99594	0.99799	0.9981	0.99869	0.99947	1.00074
	-0.70083	1.0011	0.99982	0.99652	0.99835	0.99841	0.99878	0.99877	1.0005
	-0.69917	1.00275	0.99884	0.99673	0.99842	0.9979	0.99864	0.99993	1.0006
	-0.6975	1.0018	0.99964	0.99521	0.99775	0.99738	0.99902	1	1.00074
	-0.69583	1.0026	1.00053	0.99648	0.99916	0.99667	0.99835	0.99949	1.00039
	-0.69417	1.00117	0.99885	0.99683	0.9985	0.99777	0.99797	0.99769	1.00041
	-0.6925	1.00135	0.99898	0.99654	0.99867	0.99678	0.99911	0.99865	1.00059
	-0.69083	1.00181	0.99924	0.99689	0.99846	0.99793	0.99841	0.99791	0.99974
	-0.68917	1.00247	0.99861	0.99585	0.99846	1	0.99793	0.99891	1.0011
	-0.6875	1.00221	0.99933	0.9955	0.99879	0.9968	0.99841	0.99901	0.99962
	-0.68583	1.00185	0.99857	0.99613	0.99879	0.99777	0.99807	0.99783	1.00078
	-0.68417	1.00268	0.99909	0.99607	0.99814	0.99712	0.99874	0.99856	1.0008
	-0.6825	1.00262	0.99942	0.99576	0.99894	0.9972	0.99871	0.99902	1.00162
	-0.68083	1.0018	0.99872	0.996	0.99885	0.99842	0.9988	0.99837	1.00078
	-0.67917	1.00205	0.99873	0.99536	0.99971	0.99807	0.99787	0.99993	1.00106
	-0.6775	1.0028	0.99938	0.99561	0.9993	0.99626	0.9979	0.99884	1.00081
	-0.67583	1.00282	0.9996	0.99642	0.99959	0.99594	0.99878	0.99871	1.00137
	-0.67417	1.00184	0.99892	0.99672	0.99958	0.99842	0.99816	0.99855	1.00064
	-0.6725	1.00322	0.99838	0.99658	0.9992	0.99677	0.99816	0.9994	0.99982
	-0.67083	1.00131	0.99961	0.99609	0.99913	0.99708	0.99838	0.99898	1.00041
	-0.66917	1.00191	0.99926	0.99726	0.99942	0.99733	0.99859	0.99856	1.00013
	-0.6675	1.0019	0.99883	0.9961	0.99969	0.99835	0.99702	0.99946	1.00032
	-0.66583	1.00268	0.99924	0.99642	0.99949	0.99693	0.99841	0.99896	1.00071
	-0.66417	1.00298	0.99895	0.9972	0.99937	0.99529	0.9982	0.99883	1.00121
	-0.6625	1.00278	0.99881	0.99583	0.99933	0.99639	0.99811	0.99857	1.00051
	-0.66083	1.00192	0.99927	0.99642	0.99876	0.99705	0.99892	0.99832	1.00121
	-0.65917	1.00377	0.99868	0.99681	1.00049	0.9969	0.99797	0.99874	1.00121
	-0.6575	1.002	0.99905	0.99666	1.00071	0.99734	0.99881	0.99815	1.00127
	-0.65583	1.00131	0.99944	0.99629	0.99971	0.99799	0.99829	0.99858	1.0011
	-0.65417	1.00172	0.99975	0.997	1.00033	0.9975	0.99838	0.99884	1.0002
	-0.6525	1.00168	1.0002	0.99646	0.99929	0.99815	0.99762	0.99881	1.00141
	-0.65083	1.00156	0.99914	0.99664	0.9996	0.9979	0.99743	0.99828	1.0012
	-0.64917	1.00155	0.99932	0.99646	0.99983	0.99788	0.9992	0.99954	1.00086
	-0.6475	1.00172	0.99927	0.99637	0.9995	0.99681	0.99844	0.99865	1.00088
	-0.64583	1.00124	0.99989	0.99634	1.00067	0.99698	0.99745	0.99919	1.00066
	-0.64417	1.00112	0.99946	0.99759	1.00001	0.99706	0.99888	0.99973	1.00082
	-0.6425	1.00132	0.9998	0.99678	1.00082	0.99614	0.99884	0.99773	1.0015
	-0.64083	1.00154	0.99925	0.99712	0.99978	0.9983	0.99755	0.99929	1.00093
	-0.63917	1.0006	1.00016	0.99586	0.99849	0.99871	0.99857	0.99958	0.99955
	-0.6375	1.00021	1.00036	0.99657	1.00021	0.99643	0.99859	0.99973	1.00208
	-0.63583	1.00072	0.99959	0.99648	0.99995	0.99712	0.99883	0.99857	1.00101
	-0.63417	1.00216	0.99981	0.99665	0.99969	0.99868	0.99811	1.00022	1.00103
	-0.6325	1.00108	0.99998	0.99618	1.00009	0.99615	0.99805	0.99855	1.00053
	-0.63083	1.00132	0.99895	0.99627	0.99969	0.99673	0.99908	0.99953	1.00118
	-0.62917	1.00052	0.99998	0.99653	0.9994	0.99729	0.9982	0.99951	1.00011
	-0.6275	0.99969	0.99998	0.99696	0.99913	0.99852	0.99904	0.9988	1.00167
	-0.62583	1.00086	0.99913	0.99627	0.9995	0.99845	0.99767	0.9996	1.00032
	-0.62417	1.0013	1.00024	0.99632	0.99917	0.99711	0.99841	0.999	1.00103
	-0.6225	1.00107	0.99941	0.99585	0.99945	0.99659	0.99775	1.00016	1.00165
	-0.62083	0.99972	1.00023	0.99598	0.99869	0.99726	0.99859	0.99992	1.00078
	-0.61917	1.00107	1.00027	0.99583	0.9984	0.99564	0.99825	0.99994	1.00081
	-0.6175	0.99959	1.00039	0.99474	0.99902	0.99748	0.99783	0.99955	1.00095
	-0.61583	1.00083	1.00072	0.99572	0.99885	0.99845	0.99862	1.00038	1.00079
	-0.61417	1.00131	1.0002	0.99646	0.9992	0.99831	0.99838	0.99988	1.00005
	-0.6125	1.00048	0.99985	0.99603	0.99934	0.99764	0.99895	1.00017	1.0009
	-0.61083	1.00019	1.0001	0.99637	0.99939	0.99779	0.99882	1.00159	1.00023
	-0.60917	0.99989	0.99975	0.9966	0.99988	0.99802	0.99869	1.00103	1.0002
	-0.6075	1.00105	1.00031	0.99627	0.99918	0.99783	0.99976	0.99932	0.99963
	-0.60583	1.00154	1.00042	0.99642	0.99962	0.99677	0.99961	0.99881	1.00018
	-0.60417	1.00095	1.00002	0.99633	0.99991	0.99696	0.99801	0.99949	0.99984
	-0.6025	1.00126	1.00041	0.99627	0.99934	0.99855	0.99926	1.0007	0.99892
	-0.60083	1.00112	1	0.99598	0.99914	0.99659	0.99925	0.99978	1.00082
	-0.59917	1.00222	1.00114	0.99582	0.99904	0.99794	0.99764	1.00012	1.00079
	-0.5975	1.00251	1.00031	0.9962	0.99999	0.99802	0.99847	1.00008	0.99975
	-0.59583	1.00234	1.00022	0.99583	0.99914	0.99778	0.99848	1.00054	1.00053
	-0.59417	1.0019	1.00071	0.99591	0.99899	0.99715	0.99844	0.99934	0.99989
	-0.5925	1.00309	1.00026	0.99562	0.99977	0.99894	0.99834	0.99942	1.0008
	-0.59083	1.00387	1.00051	0.99707	0.9994	0.99638	0.99887	1.00017	0.9996
	-0.58917	1.0043	1.00059	0.9957	0.99967	0.99694	0.99873	1.00043	1.00034
	-0.5875	1.00437	1.00009	0.99608	0.99934	0.99694	0.99919	0.99925	0.99993
	-0.58583	1.00348	1.00008	0.99698	0.99894	0.99676	0.9998	0.99926	1.00019
	-0.58417	1.004	1.00105	0.99595	0.99908	0.99826	0.99901	1.00092	0.99949
	-0.5825	1.00356	1.00053	0.996	0.99988	0.9969	0.99859	0.99979	0.99932
	-0.58083	1.00325	1.00001	0.99638	0.99918	0.99621	0.99936	0.99998	0.99961
	-0.57917	1.00365	0.99986	0.99679	0.99922	0.99652	0.99967	0.99983	1.00043
	-0.5775	1.00252	0.99958	0.99733	0.99921	0.99746	0.99922	1.00065	1.00033
	-0.57583	1.00326	1.0004	0.99738	0.99888	0.99596	0.99938	1.00043	1.00068
	-0.57417	1.00315	0.99972	0.9962	0.99905	0.99694	0.99956	1.00006	0.99991
	-0.5725	1.00271	1.00053	0.99756	0.99869	0.99809	0.99968	1.00054	0.99949
	-0.57083	1.00193	1.00043	0.99677	0.99897	0.99595	0.99965	0.9999	0.99991
	-0.56917	1.00225	1.00034	0.9967	0.99888	0.99766	0.99909	1.00096	1.00011
	-0.5675	1.00204	1.0001	0.99765	0.99866	0.99583	0.99988	0.99979	0.99984
	-0.56583	1.00198	0.99988	0.99669	0.99911	0.99727	0.99958	0.99915	0.99988
	-0.56417	1.00129	0.99945	0.99674	0.99885	0.9976	1.00041	0.9999	0.99992
	-0.5625	1.00178	1.00019	0.9968	0.99974	0.99882	1.00021	0.99899	0.99962
	-0.56083	1.00082	0.99968	0.99753	0.99884	0.99642	0.99865	0.99987	1.0011
	-0.55917	1.00191	0.99893	0.99753	0.99953	0.99904	0.99925	0.99937	1.00009
	-0.5575	1.00169	0.99913	0.99722	0.99852	0.99668	0.99931	1.00079	0.99939
	-0.55583	1.00089	0.99886	0.99564	0.99968	0.9965	0.99853	1.00021	0.99998
	-0.55417	1.00057	0.9992	0.99658	0.99847	0.99785	0.99952	1.00051	1.00055
	-0.5525	1.00087	0.99834	0.99638	0.99915	0.99559	0.99867	1.001	1.00011
	-0.55083	1.00203	0.99853	0.99679	0.99923	0.99742	0.99953	0.99971	1.00042
	-0.54917	1.00074	0.99928	0.99607	0.99939	0.996	0.99939	1.00072	1.00104
	-0.5475	1.00063	0.99816	0.99664	0.99977	0.99836	0.9989	1.00038	1.00088
	-0.54583	1.00219	0.99962	0.99684	0.99847	0.99681	0.9989	1.00092	0.99997
	-0.54417	1.00181	0.99883	0.99752	0.99895	0.99834	0.99938	1.00054	1.00121
	-0.5425	1.0016	0.99906	0.99662	0.99874	0.99706	0.99959	1.00004	1.00192
	-0.54083	1.00188	0.99844	0.99716	0.9995	0.99794	0.99897	1.00046	0.99938
	-0.53917	1.00168	0.99907	0.99627	0.99824	0.99632	0.99873	1.00105	0.99947
	-0.5375	1.00174	0.99853	0.99714	0.99867	0.99837	0.99911	1.00062	1.00092
	-0.53583	1.00181	0.99914	0.99622	0.99881	0.99728	0.99934	1.00129	1.0008
	-0.53417	1.00132	0.99866	0.99625	0.99992	0.99762	0.99868	1.00045	1.00101
	-0.5325	1.00143	0.99868	0.9966	0.99943	0.99667	0.99945	1.0011	1.00077
	-0.53083	1.00177	0.99909	0.99614	0.9997	0.99824	0.99906	1.00038	1.001
	-0.52917	1.00141	0.99834	0.9974	0.99994	0.99705	0.99902	1.00086	1.00075
	-0.5275	1.00132	0.99839	0.99719	0.99935	0.99655	0.99894	1.00111	1.00027
	-0.52583	1.00176	0.99811	0.99765	0.99894	0.99809	0.99987	1.00069	1.00018
	-0.52417	1.00111	0.99811	0.99718	0.99962	0.99673	0.99897	1.00159	1.00188
	-0.5225	1.00155	0.99847	0.99759	0.99922	0.99524	0.99852	1.00115	1.00131
	-0.52083	1.00131	0.99889	0.99727	1.00003	0.99689	0.99889	1.00133	1.00046
	-0.51917	1.00254	0.99808	0.99704	0.99929	0.99598	0.99895	1.00133	1.00057
	-0.5175	1.00181	0.99856	0.99761	0.99962	0.9974	0.99922	1.00123	1.00156
	-0.51583	1.00207	0.99815	0.99759	0.99899	0.99812	0.99941	1.00059	1.00116
	-0.51417	1.00256	0.99773	0.99687	0.99907	0.99706	0.99936	1.00009	0.99974
	-0.5125	1.00303	0.99824	0.9971	0.99955	0.99708	0.99978	1.00058	1.00065
	-0.51083	1.00137	0.9984	0.99712	0.99882	0.99586	0.9986	1.00085	1.00076
	-0.50917	1.00213	0.99857	0.99673	0.99923	0.99672	0.99929	1.0012	1.00062
	-0.5075	1.00205	0.9982	0.99737	0.99933	0.99775	1.00013	1.00099	1.00024
	-0.50583	1.00186	0.998	0.99741	1.00005	0.99762	0.99938	1.00072	1.00019
	-0.50417	1.00091	0.9985	0.99776	0.99908	0.99713	1.00001	1.00156	1.00012
	-0.5025	1.00243	0.99835	0.99729	0.99893	0.99551	0.99909	1.00249	1.00041
	-0.50083	1.00179	0.99887	0.9982	0.9993	0.99655	0.99941	1.00071	1.00027
	-0.49917	1.00174	0.99911	0.99789	0.99945	0.99679	0.99969	1.00147	0.99972
	-0.4975	1.00193	0.99838	0.99738	0.99911	0.99703	0.99961	1.00117	0.9999
	-0.49583	1.00072	0.99873	0.99885	0.99982	0.9972	1.00027	1.00138	0.99971
	-0.49417	1.00161	0.99869	0.99775	0.99949	0.99789	0.99997	1.00046	0.9998
	-0.4925	1.00086	0.99796	0.99812	0.99931	0.99633	0.99947	1.00058	0.99969
	-0.49083	1.00081	0.99911	0.99739	0.99949	0.99693	0.99976	1.00045	1.0008
	-0.48917	1.00093	0.99896	0.9975	0.99904	0.99667	1.00012	1.00134	1.00113
	-0.4875	1.00224	0.99893	0.99844	0.99896	0.99696	0.99984	1.00127	0.99992
	-0.48583	1.00081	0.99839	0.99821	0.99938	0.99664	1.00093	1.00011	1.00006
	-0.48417	1.00169	0.99902	0.9984	0.99951	0.99778	1.00058	1.00013	1.00058
	-0.4825	1.00033	0.99951	0.99811	0.99892	0.99785	1.00002	1.00084	1.00113
	-0.48083	1.00021	0.99926	0.99855	1.00032	0.9982	1.00106	1.00041	1.00042
	-0.47917	1.00078	0.99918	0.99772	0.99891	0.99774	1.00051	1.00023	1.00019
	-0.4775	1.00063	0.99947	0.99775	0.99975	0.99736	1.00002	1.00062	1.0011
	-0.47583	1.00028	0.99921	0.99799	0.99969	0.99761	1.00002	1.00118	1.00068
	-0.47417	1.00015	0.9993	0.9984	0.99941	0.99971	1.00089	1.00116	1.00086
	-0.4725	0.99976	0.99956	0.99864	0.9997	0.99829	1.00045	1.00001	1.00052
	-0.47083	1.00024	1.00006	0.99896	0.99989	0.99787	1.00087	1.00177	1.00092
	-0.46917	0.99988	0.99983	0.99855	1.00097	0.99879	1.00048	1.00146	1.00051
	-0.4675	0.99962	0.99931	0.99856	0.99963	0.99817	1.00072	1.00032	0.99964
	-0.46583	0.99966	1.00027	0.99845	1.00023	0.99734	1.0012	1.00082	1.00064
	-0.46417	0.9994	0.99992	0.999	1.0004	0.99751	1.00094	1.00102	1.00102
	-0.4625	1.00011	0.99915	0.99912	0.99998	0.9978	1.0004	1.00088	1.00068
	-0.46083	0.99998	0.99991	0.99861	0.99987	0.99804	1.00001	1.00055	1.00014
	-0.45917	0.9994	0.99953	0.99912	0.99985	0.99937	0.99994	1.0003	1.0003
	-0.4575	0.99989	1.00036	0.99873	0.9998	0.997	1.00041	1.00006	0.99987
	-0.45583	0.9993	0.99954	0.99954	0.99947	0.99777	1.00068	1.00051	1.00046
	-0.45417	0.99958	0.99941	0.99935	1.0001	0.99751	0.99942	1.00105	1
	-0.4525	0.99945	0.99947	1.00008	1.00104	0.99921	0.99954	1.00132	1.00074
	-0.45083	1.00023	0.99914	0.9999	0.99971	0.99831	0.99947	1.00006	0.99985
	-0.44917	0.99982	0.99964	0.99909	1.00038	0.99876	0.99932	1.00132	1.00094
	-0.4475	0.99991	0.99952	1.00026	1.00004	0.99802	0.9991	1.00046	0.99981
	-0.44583	0.99957	0.99927	0.99904	0.99999	0.99932	1.00001	1.00059	1.00062
	-0.44417	0.99884	0.9992	0.99876	0.99964	0.99781	0.99946	1.00127	1.00062
	-0.4425	0.99934	1.00005	0.99902	0.99996	0.99872	0.99962	1.00101	1.00093
	-0.44083	1.00003	0.99968	0.99967	0.99963	0.99851	0.9998	1.00043	1.00156
	-0.43917	0.99912	0.99891	0.99917	1.00057	0.9977	0.99864	1.00038	1.00031
	-0.4375	0.99802	0.99985	0.99982	1.00071	0.99721	0.99936	1.00047	1.00027
	-0.43583	0.99859	0.99986	1.00004	1.00074	0.99774	1.00025	1.0002	1.00037
	-0.43417	0.99894	0.99877	1.00069	1.00033	0.99871	0.99989	1.00158	1.00043
	-0.4325	0.99948	0.99905	0.99963	1.00039	0.9988	0.99921	1.00034	1.00052
	-0.43083	0.9988	0.99908	1.0007	1.00045	0.99786	0.99904	1.00071	1.00123
	-0.42917	0.99846	0.99902	0.99998	1.00074	0.99777	0.99993	0.99959	1.00087
	-0.4275	0.99859	0.99944	0.99933	1.00022	0.99784	0.99941	1.00074	1.00098
	-0.42583	0.99918	0.99963	0.99888	0.99995	0.99863	0.99911	1.00031	0.99999
	-0.42417	0.99778	0.9994	0.99895	1.00038	0.99856	0.99872	1.00034	1.00135
	-0.4225	0.99828	0.9999	0.99954	1.00001	0.99903	1.0008	1.00024	1.00052
	-0.42083	0.99911	0.99925	0.99967	1.00029	0.9986	0.99969	1.00087	1.00012
	-0.41917	0.99793	0.99945	0.99826	0.99989	0.99932	0.99924	1.00154	1.00145
	-0.4175	0.99855	0.99888	0.999	1.00038	0.99779	1.00032	1.00005	1.00136
	-0.41583	0.99788	0.99985	0.99947	0.99967	0.99726	1.00086	1.00004	1.00043
	-0.41417	0.99767	0.99964	0.9994	0.99986	0.99859	1.00021	0.99901	1.00137
	-0.4125	0.99734	1.00051	0.9992	1.00029	0.99831	0.99988	1.00073	1.00088
	-0.41083	0.99721	0.99953	0.99874	0.99998	0.99675	1.00031	1.0005	1.00018
	-0.40917	0.99762	1.00061	0.99938	1.00054	0.99817	1.00075	1.00006	0.99957
	-0.4075	0.9972	1.00004	0.9992	0.99935	0.99969	1.00087	1.00069	1.00011
	-0.40583	0.99775	1	0.99909	0.99936	0.99991	1.00045	1.00012	1.00076
	-0.40417	0.99817	0.99989	0.99914	0.9997	0.9991	1.00078	1.00015	1.00094
	-0.4025	0.99807	1.00048	0.99834	0.99985	0.99853	1.00132	1.00095	1.00069
	-0.40083	0.99846	1.00056	0.99911	1.00015	1.00168	1.00053	1.00075	1.00023
	-0.39917	0.99818	1.00103	0.99912	0.99981	0.99941	1.00062	1.00066	1.00063
	-0.3975	0.9978	1.00063	0.99883	0.99953	1.0004	1.00125	1.00026	1.00079
	-0.39583	0.99839	1.00063	0.99946	0.99946	1.00068	1.00083	1.00091	1.00117
	-0.39417	0.99932	1.00096	0.99876	1.00009	0.9976	1.00075	1.00169	0.9998
	-0.3925	0.9978	1.00017	0.99803	0.99958	0.99934	1.00059	1.00055	1.00153
	-0.39083	0.99825	1.00137	0.99834	0.99948	0.9994	1.00086	1.00053	1.00098
	-0.38917	0.99839	1.00106	0.99842	0.99943	1.00067	1.00027	1.00214	1.00011
	-0.3875	0.99774	1.00107	0.99869	0.99957	1.00132	1.0013	1.00067	1.00007
	-0.38583	0.99686	1.00114	0.9984	1.0003	0.99948	1.00015	1.00152	1.00131
	-0.38417	0.99807	1.00165	0.99799	0.99923	1.00084	1.00051	1.00072	1.00157
	-0.3825	0.99855	1.00138	0.99735	0.9998	1.00048	1.00054	1.00016	1.00028
	-0.38083	0.9983	1.00134	0.99838	0.99927	0.99979	1.00064	1.00044	1.00078
	-0.37917	0.99853	1.00084	0.99854	0.99934	1.00032	1.00039	1.00106	1.00038
	-0.3775	0.99722	1.00098	0.99843	0.99904	0.99946	1.00028	1.001	1.0017
	-0.37583	0.99802	1.00065	0.99899	0.99943	1.00036	1.00035	1.00138	1.00126
	-0.37417	0.99719	1.00095	0.99847	0.9992	0.99888	1.00034	1.00026	1.00182
	-0.3725	0.99862	1.00064	0.99847	0.99852	1.00028	0.99956	1.00061	1.00031
	-0.37083	0.99864	1.00064	0.99796	0.99963	1.00004	1.00111	0.99952	1.00085
	-0.36917	0.99744	1.00181	0.99839	0.99906	0.99855	1.00001	1.0005	1.00047
	-0.3675	0.99788	1.00135	0.99814	0.99932	0.99984	1.00037	0.99968	1.00023
	-0.36583	0.99757	1.00116	0.99817	0.99953	0.99916	0.99998	1.00028	0.99977
	-0.36417	0.99726	1.00141	0.99851	0.99868	0.99882	1.00008	1.00076	1.00091
	-0.3625	0.99789	1.00101	0.99877	0.9991	1.00083	1.00076	1.00008	1.00114
	-0.36083	0.99725	1.00115	0.99784	0.99866	0.99861	0.99983	1.0004	1.00056
	-0.35917	0.99656	1.00066	0.99921	0.99887	0.99998	1.00017	1.00101	1.00032
	-0.3575	0.99768	1.00073	0.99824	0.99889	0.99788	1.00022	1.0006	1.00041
	-0.35583	0.99793	1.00113	0.99871	0.99936	0.99987	1.00009	0.99976	1.00125
	-0.35417	0.99772	1.00092	0.99916	0.99915	0.99889	0.99996	0.99989	0.9999
	-0.3525	0.99705	1.0007	0.9988	0.99912	0.99972	1.00017	0.99993	1.00099
	-0.35083	0.99793	1.00073	0.99802	0.99968	0.99978	0.99843	1.00051	1.00072
	-0.34917	0.99876	1.00045	0.99908	0.99954	0.99721	0.9991	0.99953	1.00015
	-0.3475	0.99834	1.00089	0.99964	1.00018	1.00097	0.99883	0.99951	1.00205
	-0.34583	0.99926	1.00068	0.99871	0.9989	0.99928	0.99971	1.00027	1.0017
	-0.34417	0.99935	1.00063	0.99913	0.99891	0.99959	0.99898	1.00017	1.00151
	-0.3425	0.99947	1.00073	0.99752	0.99889	1.00068	0.99883	1.00058	1.00088
	-0.34083	0.99838	1.00012	0.99866	0.99947	0.99976	0.99945	0.99991	1.00141
	-0.33917	0.99981	1.00064	0.9982	0.99936	1.00053	0.99915	1.00013	1.00084
	-0.3375	0.99918	1.00004	0.99876	0.99936	0.99822	0.99848	1.00012	1.00123
	-0.33583	1.00015	1.0009	0.99875	0.99916	1.00079	0.99938	1.00004	1.00128
	-0.33417	0.99975	1.00023	0.99954	0.99978	0.99799	0.99903	1.00077	1.00101
	-0.3325	1.00019	0.99981	0.99865	0.99941	0.99973	0.99839	0.99984	1.00052
	-0.33083	1.00028	1.00029	0.99864	0.99965	0.99943	0.99807	0.99991	0.99996
	-0.32917	0.99932	0.99985	1.00008	0.99929	0.99934	0.99926	0.99988	1.0003
	-0.3275	1.00008	1.00011	0.99994	0.99992	1.00005	0.99876	0.99978	1.00154
	-0.32583	1.00007	1.00017	0.99909	0.99934	0.9997	0.99793	0.99988	0.99989
	-0.32417	0.99955	1.00034	0.99902	0.99982	0.99937	0.99793	0.9991	1.0005
	-0.3225	0.99942	1.00059	0.99875	0.99911	1.00111	0.99836	1.00017	1.00077
	-0.32083	1.00011	0.99958	0.99969	0.99887	0.99945	0.9981	0.99976	1.00021
	-0.31917	0.99913	0.99929	0.99952	0.99951	0.99891	0.99818	1.00006	1.0002
	-0.3175	0.99944	1.00021	0.99867	0.99998	0.99913	0.99902	1.00029	0.99969
	-0.31583	0.99917	0.99989	0.99914	0.99994	1.00118	0.99815	1.00036	0.99983
	-0.31417	1.00087	1.00042	1.00029	0.99968	1.00113	0.99809	1.00084	1.00022
	-0.3125	1.0001	0.99978	1.00034	0.99916	1.00018	0.99862	0.99995	0.99942
	-0.31083	0.99956	0.99968	1.0002	0.9995	0.99921	0.99801	0.99996	1.00058
	-0.30917	1.00014	1.00003	0.99977	0.99965	1.00086	0.99836	1.00054	0.99998
	-0.3075	1.00035	1.00035	0.99913	0.99942	0.99984	0.99884	1.00042	0.99995
	-0.30583	0.99959	0.99849	0.99903	1.00003	0.99963	0.99858	1.0009	0.99931
	-0.30417	1.00022	0.99958	0.9998	0.9993	1.00003	0.99902	1.00044	1.00033
	-0.3025	1.00037	0.9995	0.99927	0.99984	0.99993	0.99925	1.00047	0.99857
	-0.30083	1.00028	0.99855	0.99965	1.00028	1.00093	0.99849	0.99988	1.00079
	-0.29917	1.00002	0.99961	0.99867	0.99854	0.9992	0.99808	1.00017	1.00035
	-0.2975	1.00044	0.99917	0.99914	0.99917	0.99948	0.99915	0.9999	1.0006
	-0.29583	1.00127	1	0.99955	0.99974	0.99948	0.99972	1.00008	0.99909
	-0.29417	0.99974	0.99989	0.99958	0.9992	0.9995	0.99856	0.99947	1.00131
	-0.2925	1.00073	0.99944	0.99982	0.99937	0.99942	0.99901	1.00069	0.9997
	-0.29083	0.9999	0.99895	1.00029	1.00038	0.99933	0.99878	1.00052	0.9998
	-0.28917	1.00077	0.99909	1.00008	0.99933	0.99943	0.99876	0.99978	1.00042
	-0.2875	0.99931	0.99873	1.00089	0.99989	0.99926	0.99955	0.99918	0.99963
	-0.28583	1.00022	0.99911	0.99999	0.99904	0.99914	0.99913	0.99993	0.99971
	-0.28417	1.00007	0.99997	0.99999	0.99985	0.9998	0.99973	0.99954	0.99956
	-0.2825	1.00127	0.99949	1.00022	0.99987	0.99917	0.99946	1.00011	1.00049
	-0.28083	0.99977	0.99875	1.00087	0.99913	0.99839	0.9987	1.00041	1.00007
	-0.27917	0.99957	0.99885	0.99986	0.99969	0.99812	0.99855	0.99905	1.00023
	-0.2775	1.00033	0.99922	1.00077	0.99939	0.99981	0.99875	0.99994	1.00026
	-0.27583	1.00053	0.99934	0.99965	1.00026	0.99848	0.99895	0.99864	0.99915
	-0.27417	0.99993	0.99956	1.00051	0.99981	0.99994	0.99918	0.99953	1.0005
	-0.2725	0.99958	0.99933	1.00074	0.99955	0.99889	0.99873	0.99961	0.99978
	-0.27083	1.0002	0.99936	1.00026	0.99983	0.99838	0.99885	0.9996	1.001
	-0.26917	1.00026	0.99974	1.0003	1.00002	0.99935	0.99883	1.00007	0.99999
	-0.2675	0.99912	0.99889	1.00092	0.9999	0.99947	0.9978	0.99989	0.99944
	-0.26583	0.99965	0.99916	1.00046	1.00003	0.99958	0.99841	0.99954	1.00044
	-0.26417	0.9999	0.99877	1.00032	1.00053	0.9985	0.99904	0.9992	1.00026
	-0.2625	0.99994	0.9991	1.00043	0.99997	0.9986	0.99892	1.00071	0.99961
	-0.26083	0.99974	0.99946	1.00125	0.99987	0.99951	0.99883	0.9993	1.00018
	-0.25917	1.00067	1.00009	1.00013	1.00052	0.99856	0.99906	0.99911	1.0002
	-0.2575	0.99941	0.99943	0.99984	1.00016	0.99889	0.99856	0.99943	1.0009
	-0.25583	1.00044	0.99931	1.00037	1.00057	0.99892	0.99865	0.99834	1.00046
	-0.25417	0.99993	0.99869	1.00103	1.00015	0.99995	0.99968	0.99994	1.00098
	-0.2525	0.99954	0.99929	1.00028	1.00064	0.99992	0.99885	0.9985	0.99967
	-0.25083	1.00052	0.99935	1.00129	1.00009	0.99853	0.99934	0.99982	1.00118
	-0.24917	0.99914	0.99996	1.00088	1.00075	0.99997	0.99935	0.99998	0.99997
	-0.2475	1.00068	0.99936	1.00043	1.00073	0.9996	0.99872	0.99857	1.00035
	-0.24583	1.00117	0.99989	1.00144	1.00099	0.99976	0.999	0.99883	0.99961
	-0.24417	0.99978	0.99956	1.00127	1.00054	0.99962	0.99859	0.9988	0.99993
	-0.2425	0.99989	0.99961	1.00163	1.00101	1	0.99938	0.99927	0.9994
	-0.24083	0.99916	0.99942	1.00017	1.00019	0.99959	0.99934	0.99914	0.99927
	-0.23917	0.99999	0.99909	1.00046	1.0012	1.00002	0.99915	0.99915	1.00064
	-0.2375	1.00046	0.99938	1.0024	1.00138	1.00024	0.99931	0.99871	1.0006
	-0.23583	1.00062	1.00029	1.00143	1.00073	1.00069	0.9992	0.99958	0.99942
	-0.23417	0.9998	0.99969	1.00131	1.00105	1.00034	0.99983	1.00044	0.99941
	-0.2325	1.00083	0.99965	1.00158	1.00073	1.00099	0.99985	0.99991	0.99989
	-0.23083	0.9998	0.99951	0.99967	1.00096	1.00033	0.99847	0.9985	0.99962
	-0.22917	1.00053	1.00007	0.99972	1.00089	1.00162	0.99933	0.99987	0.99999
	-0.2275	1.00008	0.99933	1.00109	1.00071	1.00056	0.99885	0.99912	1.00021
	-0.22583	0.99958	0.9994	1.00047	1.00147	1.00019	0.99957	0.99825	0.99987
	-0.22417	1.00002	0.99991	1.00055	1.00113	1.00059	0.99981	0.99827	1.00009
	-0.2225	1.00049	0.99981	0.99997	1.00124	1.00116	0.99967	0.99969	1.00054
	-0.22083	1.00113	0.99955	0.99989	1.00108	1.00128	1.00015	0.99933	0.99929
	-0.21917	0.99969	0.9995	1.00139	1.00085	1.0013	0.99897	0.99925	1.00013
	-0.2175	1.00032	0.99978	1.00118	1.00093	1.00118	0.99974	0.99877	0.99957
	-0.21583	0.99966	1.00009	1.00046	1.00141	1.00055	0.99968	0.99963	0.99853
	-0.21417	1.00165	0.99941	1.00009	1.00063	1.00101	0.99917	1.00129	0.99864
	-0.2125	1.00085	0.99941	1.00061	1.00027	1.00094	0.99943	0.99975	0.9997
	-0.21083	1.00142	1.00023	1.00014	1.00128	1.0017	0.99967	0.99959	0.99961
	-0.20917	1.00016	0.99992	1.00079	1.00108	1.00086	0.99952	1.00114	0.99893
	-0.2075	1.00098	0.99889	0.99919	1.00078	1.00146	1	1.00042	0.99878
	-0.20583	1.00165	0.9985	0.99965	1.00016	1.00161	1.00011	0.99937	0.99907
	-0.20417	1.00113	0.99965	1.00049	1.00086	1.00088	0.99974	1.00102	0.99916
	-0.2025	1.00005	0.99892	1.00046	1.00011	1.00156	0.99928	0.99896	0.99889
	-0.20083	1.00096	0.99949	1.00114	1.00043	1.00179	0.99983	0.99989	0.99903
	-0.19917	1.00045	0.99918	1.00099	1.00078	1.0009	0.9988	1.00062	0.99993
	-0.1975	1.00132	0.99974	1.00068	1.00069	1.00116	1.00056	1.00032	0.9998
	-0.19583	1.00089	0.99936	1.00024	0.99985	1.0018	0.9991	1.00001	0.99821
	-0.19417	1.00206	0.99937	1.00032	1.00084	1.00247	0.99945	0.99893	0.99831
	-0.1925	1.0011	0.99905	1.00071	0.99976	1.00157	1.00029	0.99983	1.00009
	-0.19083	1.00008	0.99996	0.99975	1.00014	1.00107	1.00009	0.99941	0.99835
	-0.18917	1.00017	0.99938	1.00036	1.00018	1.00179	1.00122	1.00139	0.99927
	-0.1875	1.00078	0.99882	1.00078	0.99999	1.00112	0.99981	0.9998	0.99923
	-0.18583	1.00061	0.99911	0.99946	1.00031	1.00164	0.9997	0.99918	0.99848
	-0.18417	1.00035	0.9988	1.00016	1.00028	1.00145	1.00091	0.99986	0.99876
	-0.1825	1.00072	0.99941	1.00028	1.00103	1.00214	1.00087	1.00016	0.99968
	-0.18083	0.99984	0.99886	1.00023	1.00021	1.00121	1.00027	1.00108	0.99874
	-0.17917	0.9999	0.99956	0.99964	0.99907	1.00271	1.00083	1.00113	0.9996
	-0.1775	1.00018	0.99983	1.00004	0.99943	1.00153	1.00062	1.00142	0.99942
	-0.17583	1.00047	0.99872	1.0001	0.99954	1.00223	1.00104	1.00058	0.99839
	-0.17417	0.99981	0.99978	1.00002	0.99987	1.00207	1.00079	0.9997	0.9994
	-0.1725	0.99968	0.99979	0.99983	0.99958	1.00122	1.0009	0.99969	0.99876
	-0.17083	0.99934	0.99974	1.00019	0.99949	1.00122	1.00024	1.00015	0.99824
	-0.16917	1.00009	1.00051	0.99891	0.999	1.00011	0.99981	1.00135	0.99958
	-0.1675	0.99948	1.00009	1.00101	0.99952	1.00185	1.00048	0.99962	0.99919
	-0.16583	1.00028	1.0007	0.99963	1.00021	1.00109	1.00061	1.00039	0.99907
	-0.16417	0.99902	1.00058	1.00041	0.99923	1.00045	1.00117	1.00099	0.99869
	-0.1625	0.99902	1.0005	1.00019	0.9997	1.00023	1.00102	1.00098	0.99956
	-0.16083	1.00008	1.00064	1.00088	0.99939	1.00219	1.00037	1.0009	0.99904
	-0.15917	1.00039	1.0011	1.0001	0.99952	1.00126	1.00036	0.9997	0.99956
	-0.1575	1.00028	1.00059	1.00072	0.99993	1.00113	1.00025	1.00067	0.9997
	-0.15583	1.00039	1.00105	0.99892	0.99975	1.00159	1.00091	1.00057	0.9995
	-0.15417	1.00082	1.00087	0.99983	1.00017	1.00067	1.00077	1.00126	1.00035
	-0.1525	1.00041	1.00031	1.00056	0.99975	1.0011	0.99973	1.00001	0.99891
	-0.15083	1.0019	1.00117	0.99932	0.9994	1.0006	0.99986	1.00069	0.99798
	-0.14917	1.00046	1.0007	0.99975	0.99925	1.00119	0.99993	0.99993	1.00023
	-0.1475	0.99968	1.00066	1.00014	0.99987	1.00084	1.00059	1.00055	0.99855
	-0.14583	1.00018	1.00102	1.00023	0.99969	1.00201	1.00022	1.0008	0.99971
	-0.14417	1.00087	1.00074	0.9995	0.99995	1.00264	1.00072	1.0009	0.99941
	-0.1425	0.99972	1.00118	0.99951	0.99944	1.00113	1.00071	1.00037	0.99993
	-0.14083	1.0005	1.00063	1.00019	1.00004	1.00169	1.00048	0.99953	0.99973
	-0.13917	0.99911	0.99994	0.99978	1.0003	1.00148	1.00092	0.99966	0.99997
	-0.1375	1.00038	1.00146	0.99942	0.99977	1.00041	1.00072	1.00153	0.99942
	-0.13583	1.00015	1.00123	0.99951	0.99978	1.00105	1.00003	1	0.99951
	-0.13417	1.00011	1.00122	1.00129	0.99976	1.00187	1.00061	0.99952	0.9993
	-0.1325	0.99928	1.00074	1.00002	1.00027	1.00203	1.00052	1.00075	0.99947
	-0.13083	0.99978	1.00057	1.00028	1.0005	1.00235	1.0011	1.00115	0.99908
	-0.12917	1.0004	1.00058	1.00025	0.99955	1.00343	0.99965	1.00017	1.0006
	-0.1275	1.00012	1.00111	0.99993	1.0004	1.00136	1.00145	0.9997	0.99958
	-0.12583	1.00029	1.00079	0.99932	1.00048	1.00184	0.99969	1.00066	1.00003
	-0.12417	0.99955	1.00122	0.99965	1.0007	1.00092	0.99995	1.00033	1.0004
	-0.1225	1.00022	1.00085	1.00024	1.00113	1.00186	1.00157	0.99921	0.99955
	-0.12083	1.0008	1.00108	0.99991	1.00091	1.00091	0.99987	1.00049	1.00025
	-0.11917	1.00064	1.00064	1.00069	0.99972	1.00015	1.00099	1.00002	1.00044
	-0.1175	1.00058	1.00125	1.00053	1.0014	1.00062	1.00069	0.99971	0.99981
	-0.11583	1.00133	1.00041	1.00071	1.00027	1.00021	1.0007	0.99972	0.99968
	-0.11417	1.001	1.00047	1.00015	1.00048	1.00022	1.00096	1.00145	0.99967
	-0.1125	1.00231	1.00115	1.00111	0.99921	0.99962	1.00076	0.99984	0.99953
	-0.11083	1.0016	1.00062	1.00115	1.00048	1.00035	1.00026	0.99896	1.00107
	-0.10917	1.00081	0.99994	1.00111	1.00003	1.0002	1.00055	0.99956	1.00002
	-0.1075	1.00138	1.00019	1.00046	1.0003	0.99972	1.00124	0.99999	1.00062
	-0.10583	1.00131	1.0001	1.00114	0.9998	0.9991	1.00062	0.99833	0.99981
	-0.10417	1.00188	1.00053	1.00055	1.0004	1.00079	1.00161	0.99914	1.00019
	-0.1025	1.00234	1.00104	1.00029	1.00113	0.99995	1.00063	0.99906	1.00022
	-0.10083	1.0027	0.99993	1.00149	1.00068	1.00134	1.00145	0.99928	0.9991
	-0.09917	1.00181	1.00055	1.00178	1	1.00019	1.00094	0.99804	0.99932
	-0.0975	1.00247	1.00069	1.00056	1.00069	0.99948	1.00126	0.99928	1.00006
	-0.09583	1.00223	1.00031	1.00207	1.00093	0.99983	1.00163	0.99893	0.9998
	-0.09417	1.00329	1.00021	1.00159	1.00061	1.00019	1.00172	0.99876	0.99898
	-0.0925	1.00307	1.00003	1.00107	0.99998	1.00079	1.00172	0.99877	1.00049
	-0.09083	1.00206	1.00042	1.0021	1.00035	1.00071	1.00176	0.99914	0.99943
	-0.08917	1.00335	1.00042	1.00138	1.0004	1.00059	1.00165	0.99851	1.00001
	-0.0875	1.00289	1.00016	1.00154	1.00067	0.99998	1.00155	0.99916	0.99926
	-0.08583	1.00391	0.9996	1.00212	1.00039	1.00085	1.00097	0.9995	0.99874
	-0.08417	1.00251	1.00053	1.00146	1.00073	0.99999	1.00251	0.99876	0.99908
	-0.0825	1.00361	1.00023	1.00099	0.99978	0.99964	1.00155	0.99872	0.99886
	-0.08083	1.00222	0.99982	1.00158	1.00055	0.99993	1.00131	0.99862	0.99913
	-0.07917	1.00275	1	1.00119	1.00042	1.0003	1.00109	0.99899	0.99964
	-0.0775	1.00371	0.99972	1.00204	1.00015	0.99884	1.00134	0.99901	1.00026
	-0.07583	1.00265	0.99986	1.00229	1.0006	1.00031	1.00203	0.99834	0.99883
	-0.07417	1.00174	0.99962	1.00136	1.00028	1.00067	1.00265	0.99963	0.99917
	-0.0725	1.00281	0.99977	1.00214	1.00111	0.9991	1.00194	0.99866	0.99837
	-0.07083	1.00269	1.00042	1.00166	1.00021	1.00053	1.00216	0.99885	0.99931
	-0.06917	1.00249	1.00028	1.00187	1.0008	1.00025	1.0017	0.99955	0.99881
	-0.0675	1.00255	0.99943	1.00218	1.00044	0.99994	1.00187	0.99891	0.99921
	-0.06583	1.0017	0.99912	1.0019	0.99999	1.00084	1.00178	0.99928	0.99923
	-0.06417	1.00221	0.99941	1.00166	0.99968	1.00028	1.00226	0.99892	1.00005
	-0.0625	1.00169	0.99973	1.00174	1.00031	0.99957	1.00221	0.99876	0.99902
	-0.06083	1.00074	0.99916	1.00303	0.99954	1.00093	1.00189	0.99983	0.99853
	-0.05917	1.00195	0.99933	1.00311	0.99959	1.00083	1.00205	0.99904	1.0002
	-0.0575	1.00205	1.00023	1.00182	1.00028	1.00006	1.00171	1.00013	0.99858
	-0.05583	1.00168	0.99928	1.002	1.00014	0.99971	1.00216	0.99894	0.99978
	-0.05417	1.0022	1.00007	1.00224	1.00042	1.00069	1.00175	0.99916	0.999
	-0.0525	1.00202	0.99974	1.00261	1.00052	1.00049	1.00193	1.00056	0.99865
	-0.05083	1.00145	0.99972	1.00219	1.0001	0.99903	1.00161	0.99974	0.99867
	-0.04917	1.00123	0.99936	1.00219	1.0008	0.99921	1.00165	0.99889	0.99846
	-0.0475	1.00232	0.99999	1.00188	1.00008	1.00019	1.00239	1.00018	0.99925
	-0.04583	1.00248	0.99944	1.00081	1.00079	0.99966	1.00129	0.99952	0.99949
	-0.04417	1.00172	0.99977	1.00117	0.99937	1.00004	1.00213	1	0.99807
	-0.0425	1.00155	1	1.00189	1.00024	0.99951	1.00206	0.99946	0.99911
	-0.04083	1.0022	1.00027	1.00239	1.00064	0.99953	1.00269	1.00075	0.99835
	-0.03917	1.00127	0.99992	1.00222	0.99962	0.99864	1.00158	1.00033	0.99921
	-0.0375	1.00191	1.00052	1.00088	1.00104	1.00019	1.00176	1.00022	0.99921
	-0.03583	1.00099	1.00007	1.0023	1.00106	0.99875	1.00157	1.00029	0.99924
	-0.03417	1.00062	1.00015	1.00179	1.00006	0.9991	1.00194	1.00107	0.99939
	-0.0325	1.00206	1.00042	1.001	1.00023	0.99854	1.00231	1.00015	0.99902
	-0.03083	1.00116	1.00006	1.00201	1.00055	0.99863	1.00176	1.0003	0.99888
	-0.02917	1.00184	0.99998	1.00186	1.00055	0.99918	1.00253	1.00052	0.99809
	-0.0275	1.00212	0.99989	1.00251	1.00029	0.99924	1.00207	1.00031	0.99884
	-0.02583	1.00083	1.00063	1.00225	1.00047	0.99815	1.00266	1.00106	0.99818
	-0.02417	1.00046	0.99966	1.0016	1.00052	0.99794	1.00194	0.99779	0.99853
	-0.0225	1.00069	1.0008	1.00127	1.00017	0.99885	1.0014	0.99441	0.99816
	-0.02083	1.00094	0.99947	1.00193	1.00045	0.99935	1.00156	0.99778	0.99918
	-0.01917	1.00123	0.99974	1.00171	1.00054	0.99897	1.00182	0.99982	0.99815
	-0.0175	1.00114	1.00041	1.00171	1.00037	0.99839	1.0023	1.00049	0.9981
	-0.01583	0.99999	1.00041	1.00165	1.00167	0.99908	1.00254	0.99989	0.99898
	-0.01417	1.00088	0.99954	1.00171	1.00016	1.0005	1.00076	1.00041	0.99832
	-0.0125	1.00089	1.00012	1.00252	1.00067	0.99915	1.00098	0.99887	0.9983
	-0.01083	1.00037	1.00085	1.00182	1.00057	0.99866	1.0017	1.00086	0.9983
	-0.00917	1.00017	1.00045	1.00171	1.00073	0.99923	1.00151	1.00121	0.9992
	-0.0075	0.9996	1.00019	1.00114	1.00015	0.99863	1.00201	1.00125	0.99825
	-0.00583	1.0001	1.00081	1.00083	1.00032	0.99927	1.00102	0.99995	0.9986
	-0.00417	1.00041	1.00094	1.00201	1.00035	0.99938	1.00099	0.99992	0.99819
	-0.0025	0.9998	1.0002	1.00096	1.00029	0.99905	1.00191	1.00083	0.99851
	-0.000833035	0.99957	0.99982	1.00094	1.00051	0.99433	1.00107	0.99947	0.99843
	0.000833511	0.99995	1.00047	1.00105	0.99891	0.99387	1.00195	1.00079	0.99339
	0.0025	0.99918	1.00071	1.00222	0.99975	0.99606	1.00188	0.99308	0.99103
	0.00417	0.99935	1.00025	1.00102	1.00054	0.99746	1.00262	1.00358	0.99547
	0.00583	0.99976	1.00064	1.00168	0.99992	0.99763	1.00197	1.00061	0.99609
	0.0075	0.9997	1.00101	1.00056	1.00007	0.99992	1.00207	1.0019	0.99686
	0.00917	0.99985	1.00101	1.00069	1.00024	0.99976	1.00201	1.00198	0.99609
	0.01083	0.99921	1.00023	1.00134	0.99825	1.00013	1.00128	0.99761	0.99668
	0.0125	0.99874	1.00013	0.99489	0.99238	0.99812	0.99723	0.99417	0.9965
	0.01417	0.9929	0.99157	0.99278	0.99594	0.99864	0.99595	0.99291	0.99647
	0.01583	0.98749	0.99595	0.99918	0.99687	0.99994	1.00027	0.99811	0.99607
	0.0175	0.99236	0.99828	1.00002	0.9923	1.00065	1.00172	0.99731	0.9959
	0.01917	0.99832	0.99408	1.00114	0.99585	0.99908	1.00147	0.99833	0.99681
	0.02083	0.9983	0.99577	1.00239	0.99805	1.00059	1.00009	0.99755	0.9948
	0.0225	0.99848	0.99883	1.00082	0.99785	0.99942	1.00009	0.99936	0.99513
	0.02417	1.00095	0.99802	1.00011	0.99791	0.99924	1.00025	0.99736	0.99532
	0.02583	0.99883	0.99881	0.99988	0.99612	0.99724	1.00016	0.99464	0.99526
	0.0275	1.0006	0.99797	0.99882	0.99684	0.99817	0.99959	0.99604	0.9946
	0.02917	0.99969	0.99687	0.99902	0.99608	0.99704	0.99897	0.99653	0.99539
	0.03083	0.9999	0.99699	0.9992	0.99684	0.99797	1.0008	0.9952	0.99508
	0.0325	0.99907	0.99856	0.99975	0.9957	0.99722	0.9993	0.99611	0.9844
	0.03417	0.99953	0.99632	0.99875	0.99544	0.99553	0.99897	0.99596	0.98904
	0.03583	0.99932	0.99719	0.99473	0.99516	0.99602	0.99915	0.99619	0.98968
	0.0375	0.99991	0.99552	0.99739	0.99584	0.9959	0.99767	0.99389	0.99121
	0.03917	1.00062	0.99491	0.99709	0.99448	0.99488	0.99781	0.99377	0.99086
	0.04083	0.99987	0.99579	0.99655	0.9957	0.9951	0.99722	0.99344	0.98916
	0.0425	0.99928	0.99566	0.99683	0.99453	0.99369	0.9904	0.99246	0.98979
	0.04417	1.00025	0.99599	0.99597	0.99506	0.99343	0.99426	0.99474	0.98999
	0.04583	1.00015	0.99363	0.99639	0.99414	0.99267	0.99498	0.99185	0.98805
	0.0475	0.99932	0.99328	0.99495	0.99557	0.99355	0.99647	0.99123	0.98796
	0.04917	1.00081	0.99454	0.9958	0.99479	0.99257	0.99563	0.98964	0.98751
	0.05083	1.00111	0.9941	0.99425	0.99481	0.99112	0.99413	0.98887	0.98788
	0.0525	1.0004	0.99244	0.99547	0.99562	0.99215	0.99546	0.98892	0.98759
	0.05417	0.99918	0.9936	0.9941	0.99471	0.99123	0.99396	0.98907	0.9871
	0.05583	0.99998	0.99244	0.99356	0.9948	0.99019	0.99435	0.98787	0.98624
	0.0575	1.00236	0.99307	0.99361	0.99435	0.99041	0.9944	0.98667	0.98574
	0.05917	1.00208	0.99388	0.99316	0.99384	0.98954	0.99502	0.98761	0.98553
	0.06083	0.99978	0.99325	0.99326	0.99271	0.99064	0.99338	0.98726	0.98605
	0.0625	0.99972	0.99289	0.9929	0.99226	0.99102	0.99301	0.98616	0.98443
	0.06417	0.99974	0.99231	0.99319	0.9927	0.98932	0.99434	0.98797	0.98528
	0.06583	0.9988	0.99237	0.99375	0.99187	0.99093	0.99215	0.98641	0.98539
	0.0675	0.99995	0.99187	0.99236	0.99187	0.99162	0.99335	0.98508	0.98338
	0.06917	0.99818	0.99004	0.99228	0.99151	0.99006	0.99111	0.98611	0.98518
	0.07083	1.00069	0.99222	0.99276	0.99261	0.99031	0.99261	0.98513	0.98375
	0.0725	1.00099	0.99129	0.9914	0.99149	0.99119	0.99163	0.98462	0.98247
	0.07417	1.00157	0.99047	0.99239	0.99067	0.99063	0.99173	0.98502	0.98302
	0.07583	1.00011	0.99032	0.99062	0.98976	0.99088	0.99147	0.98549	0.98137
	0.0775	1.00072	0.98965	0.99221	0.98999	0.9891	0.99166	0.98435	0.98208
	0.07917	1.0006	0.98996	0.99118	0.98979	0.99093	0.9907	0.98289	0.97916
	0.08083	1.00001	0.98998	0.99099	0.9896	0.98925	0.98968	0.98184	0.98099
	0.0825	0.99961	0.98916	0.99194	0.99018	0.99071	0.98995	0.98339	0.97961
	0.08417	0.99872	0.98984	0.99199	0.98942	0.98942	0.9895	0.98252	0.97803
	0.08583	1.00062	0.98987	0.99195	0.98935	0.99145	0.99002	0.9833	0.97804
	0.0875	1.00113	0.98921	0.99057	0.99061	0.99	0.98869	0.98265	0.97726
	0.08917	1.00016	0.98982	0.99098	0.98986	0.99101	0.99033	0.982	0.97614
	0.09083	0.99996	0.98922	0.991	0.9871	0.98866	0.98797	0.9817	0.97643
	0.0925	1.00006	0.98888	0.99145	0.98908	0.98949	0.98834	0.98083	0.97493
	0.09417	1.0008	0.98867	0.99042	0.98866	0.98907	0.98923	0.98239	0.97453
	0.09583	0.99952	0.98827	0.99149	0.98869	0.98869	0.98783	0.98111	0.97373
	0.0975	1.00092	0.98918	0.99091	0.98836	0.98847	0.98776	0.98171	0.97358
	0.09917	1.00057	0.98894	0.99086	0.98812	0.98902	0.98733	0.98088	0.97204
	0.10083	0.99933	0.98758	0.99031	0.98802	0.98892	0.98588	0.97854	0.97434
	0.1025	1.00087	0.98882	0.99105	0.98889	0.98731	0.98619	0.97878	0.97207
	0.10417	0.99903	0.98846	0.99051	0.98871	0.98713	0.98628	0.97875	0.97155
	0.10583	0.99928	0.98879	0.98967	0.98825	0.98697	0.98584	0.97733	0.97155
	0.1075	0.99961	0.98813	0.98975	0.98745	0.98702	0.9847	0.97892	0.96991
	0.10917	0.99954	0.98821	0.98948	0.98689	0.98486	0.98474	0.97955	0.97011
	0.11083	0.99834	0.98866	0.99069	0.98809	0.98508	0.98439	0.97836	0.96944
	0.1125	0.99909	0.98859	0.99164	0.98652	0.98448	0.98274	0.97736	0.97005
	0.11417	0.99749	0.988	0.98993	0.98683	0.98324	0.98352	0.9764	0.96851
	0.11583	0.99881	0.98925	0.99103	0.98689	0.98417	0.98356	0.97687	0.96833
	0.1175	0.99818	0.9883	0.99048	0.98761	0.98233	0.98327	0.97541	0.9688
	0.11917	0.99766	0.98724	0.98964	0.98646	0.98299	0.98281	0.97502	0.9682
	0.12083	0.99758	0.98722	0.98816	0.98777	0.98185	0.98343	0.97395	0.96641
	0.1225	0.99854	0.98836	0.98947	0.9873	0.98103	0.98115	0.97587	0.96888
	0.12417	0.99691	0.98796	0.98866	0.98713	0.98031	0.98	0.97281	0.96883
	0.12583	0.99783	0.98804	0.98963	0.98552	0.97993	0.98045	0.97498	0.96526
	0.1275	0.99711	0.98759	0.99034	0.98545	0.98057	0.98076	0.97231	0.96608
	0.12917	0.99648	0.98714	0.98894	0.98635	0.97966	0.9799	0.97363	0.96586
	0.13083	0.99575	0.98834	0.98959	0.98618	0.97992	0.9808	0.9718	0.96579
	0.1325	0.99649	0.98749	0.98921	0.98645	0.98039	0.98036	0.9706	0.96451
	0.13417	0.99639	0.98758	0.98972	0.98588	0.9795	0.98095	0.9707	0.96433
	0.13583	0.99522	0.98668	0.9899	0.98612	0.98013	0.98045	0.96996	0.96452
	0.1375	0.99365	0.98628	0.98929	0.98634	0.97919	0.98041	0.96908	0.96426
	0.13917	0.99428	0.98713	0.98943	0.98561	0.98086	0.97944	0.96956	0.96239
	0.14083	0.99418	0.98658	0.99015	0.98528	0.98014	0.97818	0.96863	0.96177
	0.1425	0.99469	0.9865	0.99008	0.98564	0.97901	0.97843	0.96714	0.96205
	0.14417	0.99266	0.98673	0.98873	0.98597	0.97935	0.97862	0.96858	0.96192
	0.14583	0.99582	0.98608	0.9883	0.98437	0.97906	0.97833	0.96802	0.96056
	0.1475	0.9933	0.98497	0.98805	0.98538	0.97945	0.9788	0.96633	0.9604
	0.14917	0.99315	0.98646	0.98769	0.9845	0.97963	0.97762	0.96592	0.96036
	0.15083	0.99259	0.98687	0.9881	0.98508	0.97999	0.97855	0.96545	0.95764
	0.1525	0.99445	0.98577	0.98919	0.98359	0.98026	0.9773	0.96432	0.95887
	0.15417	0.99429	0.98626	0.98821	0.98451	0.97751	0.97716	0.96457	0.95729
	0.15583	0.99403	0.98569	0.98695	0.98519	0.97807	0.97786	0.96413	0.95657
	0.1575	0.99284	0.98529	0.98701	0.98478	0.98007	0.9773	0.96374	0.95635
	0.15917	0.9931	0.98575	0.98668	0.98454	0.97825	0.97741	0.96335	0.9552
	0.16083	0.99509	0.98507	0.98688	0.98353	0.97899	0.97589	0.96154	0.95539
	0.1625	0.99516	0.98616	0.98671	0.98406	0.97766	0.9761	0.96101	0.95464
	0.16417	0.99455	0.98553	0.98606	0.98349	0.97875	0.97598	0.96283	0.95424
	0.16583	0.99421	0.98491	0.9869	0.98297	0.97934	0.97439	0.96113	0.95437
	0.1675	0.99327	0.98555	0.98521	0.98417	0.97763	0.97525	0.96059	0.9541
	0.16917	0.99402	0.98489	0.98656	0.98315	0.979	0.97462	0.96193	0.95214
	0.17083	0.99363	0.98546	0.98528	0.98313	0.97798	0.97502	0.96057	0.95297
	0.1725	0.9954	0.98542	0.98537	0.98342	0.97583	0.97368	0.95865	0.95296
	0.17417	0.99375	0.98543	0.98649	0.98212	0.97786	0.9732	0.95945	0.95058
	0.17583	0.99376	0.98565	0.98626	0.98201	0.978	0.97416	0.96023	0.95133
	0.1775	0.99448	0.9857	0.98539	0.98152	0.97759	0.9734	0.95981	0.95051
	0.17917	0.99472	0.98559	0.98527	0.98116	0.97696	0.97211	0.95997	0.94944
	0.18083	0.99427	0.9856	0.98555	0.98229	0.97709	0.97165	0.95883	0.95099
	0.1825	0.99556	0.98541	0.98455	0.98145	0.97714	0.97243	0.95691	0.94968
	0.18417	0.99309	0.98591	0.98476	0.98124	0.97543	0.97161	0.95845	0.94885
	0.18583	0.9947	0.98653	0.98599	0.98131	0.97524	0.97129	0.95585	0.9481
	0.1875	0.99548	0.98545	0.98523	0.98195	0.97508	0.97041	0.95712	0.94854
	0.18917	0.99377	0.98689	0.98476	0.98035	0.97565	0.97002	0.95579	0.94725
	0.19083	0.99257	0.98581	0.9862	0.9813	0.97437	0.97121	0.95592	0.94719
	0.1925	0.99397	0.98522	0.98488	0.98093	0.97343	0.97037	0.95523	0.94611
	0.19417	0.99474	0.98522	0.98517	0.98126	0.97378	0.96844	0.95678	0.94771
	0.19583	0.99324	0.98548	0.9838	0.9798	0.97196	0.96891	0.9563	0.94577
	0.1975	0.99456	0.98592	0.98532	0.9806	0.97248	0.96674	0.95382	0.94669
	0.19917	0.99489	0.98491	0.9851	0.98008	0.97213	0.96797	0.95522	0.94389
	0.20083	0.99529	0.98478	0.9859	0.97992	0.97202	0.96835	0.9544	0.94369
	0.2025	0.9948	0.98551	0.9858	0.98079	0.97234	0.96848	0.95349	0.94424
	0.20417	0.99587	0.98618	0.98655	0.98067	0.9706	0.9678	0.95351	0.94386
	0.20583	0.99365	0.98542	0.98686	0.97906	0.97077	0.96686	0.9523	0.9422
	0.2075	0.99315	0.98546	0.98611	0.97983	0.97164	0.96623	0.95171	0.94097
	0.20917	0.99462	0.98584	0.98602	0.97955	0.9704	0.96686	0.953	0.94228
	0.21083	0.99311	0.98455	0.98553	0.98077	0.9702	0.96537	0.95162	0.94213
	0.2125	0.99376	0.98537	0.9865	0.9796	0.96863	0.96522	0.95027	0.94007
	0.21417	0.99364	0.98525	0.98755	0.97919	0.96854	0.96561	0.95059	0.94116
	0.21583	0.99368	0.98557	0.98722	0.98026	0.97022	0.96522	0.94904	0.93975
	0.2175	0.99405	0.98551	0.98698	0.9791	0.96952	0.9647	0.94939	0.93869
	0.21917	0.99426	0.98474	0.98814	0.97872	0.97019	0.96445	0.9497	0.93728
	0.22083	0.99336	0.9848	0.98753	0.97892	0.97079	0.96434	0.94746	0.93773
	0.2225	0.99631	0.98508	0.98724	0.97928	0.9696	0.9642	0.94859	0.93607
	0.22417	0.99506	0.98486	0.98694	0.97972	0.96745	0.96473	0.94832	0.93658
	0.22583	0.99392	0.9855	0.98842	0.9791	0.96974	0.96395	0.94771	0.93507
	0.2275	0.99423	0.98501	0.98731	0.97786	0.9684	0.96312	0.94641	0.93483
	0.22917	0.99538	0.98525	0.98625	0.97941	0.97138	0.96325	0.94543	0.93452
	0.23083	0.99413	0.9847	0.98713	0.97744	0.97049	0.96417	0.94565	0.93415
	0.2325	0.99529	0.98451	0.98715	0.97737	0.96872	0.96276	0.94416	0.93317
	0.23417	0.99482	0.98501	0.98747	0.97669	0.96966	0.96288	0.94479	0.93327
	0.23583	0.99511	0.98471	0.98674	0.97775	0.97072	0.96237	0.94622	0.93368
	0.2375	0.99499	0.98552	0.9876	0.97813	0.97039	0.96212	0.94372	0.93215
	0.23917	0.99455	0.98327	0.98653	0.97819	0.96999	0.96187	0.94391	0.93263
	0.24083	0.99541	0.98444	0.9873	0.9769	0.96861	0.96222	0.94401	0.93126
	0.2425	0.99469	0.9842	0.98708	0.97726	0.97012	0.96154	0.94421	0.93131
	0.24417	0.99591	0.98424	0.9858	0.97748	0.96981	0.96098	0.94499	0.93071
	0.24583	0.9944	0.98507	0.98709	0.97632	0.96905	0.96048	0.94378	0.93178
	0.2475	0.99603	0.98327	0.98715	0.97697	0.96851	0.96121	0.9429	0.93127
	0.24917	0.99423	0.98384	0.98683	0.9771	0.96792	0.95994	0.94429	0.93036
	0.25083	0.99488	0.98468	0.98615	0.9759	0.96984	0.96081	0.94288	0.93047
	0.2525	0.99612	0.98355	0.98638	0.97655	0.96714	0.96107	0.9424	0.92978
	0.25417	0.99504	0.98424	0.98514	0.97632	0.96635	0.95961	0.94207	0.92998
	0.25583	0.99599	0.98353	0.98498	0.97706	0.96798	0.95898	0.94236	0.92899
	0.2575	0.99621	0.98376	0.98528	0.97664	0.96577	0.95982	0.94296	0.92907
	0.25917	0.99567	0.98461	0.98529	0.97497	0.96588	0.95896	0.94116	0.92864
	0.26083	0.99677	0.98329	0.98492	0.97507	0.96627	0.95776	0.94189	0.92822
	0.2625	0.99604	0.9832	0.9856	0.97539	0.96623	0.95882	0.94175	0.92865
	0.26417	0.99533	0.98364	0.98469	0.97544	0.96622	0.95843	0.94068	0.92823
	0.26583	0.9954	0.98402	0.98263	0.97496	0.96564	0.95803	0.94228	0.92712
	0.2675	0.99573	0.98337	0.98322	0.9738	0.96546	0.95662	0.94076	0.92753
	0.26917	0.99605	0.9842	0.98335	0.97477	0.96358	0.95701	0.93991	0.92673
	0.27083	0.99709	0.98318	0.98364	0.97325	0.96504	0.95707	0.94091	0.92541
	0.2725	0.99374	0.98253	0.98324	0.97494	0.96347	0.95588	0.93948	0.92586
	0.27417	0.99446	0.98302	0.98336	0.97334	0.96411	0.95623	0.94089	0.9256
	0.27583	0.99333	0.9825	0.98337	0.97449	0.96347	0.95522	0.93854	0.92619
	0.2775	0.99417	0.98279	0.98171	0.97475	0.96315	0.95466	0.93881	0.92459
	0.27917	0.99307	0.98277	0.98343	0.97381	0.96305	0.95578	0.9387	0.92448
	0.28083	0.99265	0.98299	0.98188	0.9747	0.96142	0.95399	0.93848	0.92277
	0.2825	0.99154	0.98264	0.98146	0.97469	0.96238	0.95528	0.93856	0.92332
	0.28417	0.9939	0.9834	0.98131	0.97297	0.96055	0.95411	0.93842	0.92317
	0.28583	0.99313	0.98272	0.98199	0.97278	0.96112	0.9526	0.93742	0.92166
	0.2875	0.9923	0.98309	0.97989	0.97349	0.96058	0.95298	0.93782	0.91979
	0.28917	0.99306	0.98196	0.98067	0.97318	0.95956	0.95353	0.93729	0.92112
	0.29083	0.99233	0.98147	0.97953	0.97221	0.96113	0.95298	0.93667	0.92018
	0.2925	0.99256	0.98292	0.98072	0.97268	0.9602	0.95399	0.93539	0.91969
	0.29417	0.99269	0.98248	0.97921	0.97289	0.9587	0.95249	0.9365	0.91863
	0.29583	0.99396	0.98324	0.97959	0.97329	0.9604	0.95259	0.93695	0.91788
	0.2975	0.99352	0.98318	0.98025	0.97192	0.95848	0.95234	0.93413	0.91948
	0.29917	0.99331	0.9825	0.97834	0.97329	0.95927	0.95321	0.93496	0.91809
	0.30083	0.99282	0.9823	0.97941	0.97252	0.96046	0.95134	0.93359	0.91677
	0.3025	0.99375	0.98251	0.97845	0.97141	0.95942	0.95277	0.93315	0.91759
	0.30417	0.99335	0.98214	0.97845	0.97086	0.95959	0.95214	0.93378	0.91819
	0.30583	0.99099	0.98133	0.97976	0.97169	0.95863	0.95157	0.93402	0.91634
	0.3075	0.9927	0.98326	0.97864	0.97281	0.95879	0.95089	0.93296	0.9172
	0.30917	0.9922	0.98136	0.97728	0.97157	0.95872	0.95261	0.93333	0.91633
	0.31083	0.99166	0.98224	0.97831	0.97108	0.95759	0.95223	0.93316	0.91669
	0.3125	0.99152	0.98152	0.97802	0.97218	0.95914	0.95127	0.93261	0.91597
	0.31417	0.99264	0.98108	0.97886	0.97054	0.95886	0.95068	0.93204	0.91644
	0.31583	0.99158	0.98134	0.97882	0.97091	0.95797	0.95026	0.93261	0.91578
	0.3175	0.99209	0.98154	0.97727	0.9705	0.95777	0.95114	0.93206	0.91618
	0.31917	0.9922	0.98212	0.9791	0.9713	0.95913	0.95057	0.93057	0.91588
	0.32083	0.99241	0.98159	0.97822	0.97191	0.95731	0.94965	0.93123	0.91689
	0.3225	0.99029	0.9813	0.97734	0.97146	0.95882	0.95041	0.9327	0.91627
	0.32417	0.99142	0.98204	0.97867	0.9714	0.95782	0.94934	0.9318	0.91483
	0.32583	0.99141	0.98151	0.97843	0.97049	0.95808	0.95066	0.93021	0.91514
	0.3275	0.99461	0.98225	0.97927	0.97112	0.95739	0.94933	0.93131	0.91479
	0.32917	0.99305	0.98099	0.97861	0.97117	0.9552	0.94881	0.93369	0.91679
	0.33083	0.99357	0.98072	0.97912	0.97165	0.95621	0.94867	0.93088	0.91598
	0.3325	0.99273	0.98107	0.97873	0.97097	0.95681	0.94775	0.93134	0.91539
	0.33417	0.99289	0.98098	0.9785	0.9708	0.9564	0.9488	0.93025	0.91394
	0.33583	0.99215	0.98203	0.97767	0.97088	0.95497	0.94845	0.93141	0.91401
	0.3375	0.99297	0.98181	0.97822	0.97077	0.95532	0.94847	0.93281	0.91394
	0.33917	0.99287	0.97993	0.97803	0.9704	0.95488	0.94813	0.93021	0.91325
	0.34083	0.99281	0.9809	0.97668	0.96978	0.95541	0.94828	0.93224	0.91357
	0.3425	0.99329	0.98032	0.97861	0.97009	0.95501	0.94658	0.92975	0.91339
	0.34417	0.99272	0.98078	0.97872	0.97069	0.95348	0.94744	0.93042	0.9136
	0.34583	0.99232	0.98122	0.97754	0.96966	0.95456	0.9472	0.93001	0.91287
	0.3475	0.9934	0.98031	0.9781	0.97091	0.95513	0.94549	0.92938	0.91313
	0.34917	0.99183	0.98122	0.97666	0.97109	0.95419	0.94502	0.92889	0.91294
	0.35083	0.99432	0.98137	0.97698	0.97034	0.95429	0.94502	0.92945	0.91186
	0.3525	0.99167	0.98054	0.97812	0.96988	0.95323	0.94449	0.92959	0.91197
	0.35417	0.99244	0.98194	0.97793	0.96963	0.95248	0.94491	0.92744	0.91179
	0.35583	0.99251	0.98168	0.97718	0.96922	0.95202	0.94538	0.92822	0.91126
	0.3575	0.99162	0.98096	0.97827	0.969	0.95143	0.94542	0.92771	0.9112
	0.35917	0.99226	0.98155	0.97784	0.96915	0.95131	0.94405	0.9268	0.91031
	0.36083	0.99243	0.98099	0.97676	0.96927	0.95135	0.94438	0.92799	0.91091
	0.3625	0.99214	0.98166	0.97784	0.96794	0.95058	0.94508	0.92731	0.90954
	0.36417	0.99206	0.98158	0.97688	0.96927	0.95082	0.94458	0.92702	0.91029
	0.36583	0.99267	0.98143	0.9778	0.96889	0.95059	0.94348	0.92523	0.91094
	0.3675	0.99191	0.98095	0.97894	0.96954	0.94894	0.94369	0.92613	0.91014
	0.36917	0.99288	0.98146	0.9781	0.96824	0.94845	0.94383	0.92365	0.90919
	0.37083	0.99189	0.98109	0.97733	0.96834	0.94945	0.94396	0.92389	0.9092
	0.3725	0.99183	0.98092	0.97704	0.96757	0.9478	0.94304	0.92515	0.90945
	0.37417	0.99015	0.98036	0.97663	0.9679	0.94958	0.94396	0.92292	0.90896
	0.37583	0.99122	0.98081	0.9767	0.968	0.94935	0.94264	0.92348	0.90867
	0.3775	0.99081	0.9809	0.97752	0.96791	0.94894	0.94298	0.92406	0.90974
	0.37917	0.99118	0.98167	0.97783	0.9671	0.94726	0.94346	0.92363	0.90859
	0.38083	0.99277	0.98221	0.97765	0.96767	0.9483	0.9429	0.9241	0.91095
	0.3825	0.99192	0.98107	0.97602	0.96631	0.94836	0.94421	0.9232	0.90815
	0.38417	0.99291	0.98098	0.97781	0.96704	0.94841	0.94261	0.92304	0.9093
	0.38583	0.99082	0.98176	0.97678	0.96902	0.94812	0.94273	0.92294	0.90907
	0.3875	0.99186	0.98158	0.97673	0.96685	0.94857	0.94224	0.92154	0.9083
	0.38917	0.9928	0.98108	0.97574	0.96694	0.94788	0.94299	0.92278	0.90827
	0.39083	0.9913	0.98128	0.97589	0.96689	0.94729	0.94162	0.9221	0.90805
	0.3925	0.9929	0.98002	0.97596	0.96677	0.94819	0.94355	0.92124	0.90839
	0.39417	0.99171	0.98143	0.97634	0.96662	0.94799	0.94145	0.92105	0.90808
	0.39583	0.99255	0.98131	0.97571	0.96722	0.94847	0.94214	0.92121	0.90797
	0.3975	0.99302	0.98091	0.97659	0.96602	0.94812	0.94291	0.92245	0.90847
	0.39917	0.99287	0.98059	0.97717	0.96675	0.94857	0.9425	0.92132	0.90696
	0.40083	0.99314	0.98035	0.97631	0.96646	0.94784	0.94054	0.92095	0.90748
	0.4025	0.99311	0.98087	0.97674	0.96608	0.94727	0.94107	0.92153	0.90765
	0.40417	0.99348	0.98085	0.97502	0.96588	0.94731	0.94037	0.92112	0.90783
	0.40583	0.99325	0.98149	0.97602	0.96645	0.94682	0.94192	0.92059	0.90782
	0.4075	0.9938	0.98041	0.97616	0.96478	0.947	0.94024	0.92025	0.90743
	0.40917	0.99304	0.98089	0.97587	0.96464	0.94804	0.9411	0.91969	0.90747
	0.41083	0.99249	0.98057	0.97702	0.96602	0.94852	0.94013	0.92066	0.90652
	0.4125	0.99187	0.98019	0.97599	0.9655	0.947	0.9391	0.91998	0.90768
	0.41417	0.99347	0.98052	0.97578	0.96476	0.94758	0.93859	0.92115	0.90709
	0.41583	0.99361	0.98123	0.97617	0.96436	0.94636	0.93853	0.92127	0.90605
	0.4175	0.99307	0.98086	0.97667	0.9648	0.94684	0.93749	0.91994	0.90723
	0.41917	0.99389	0.9798	0.97487	0.96606	0.94555	0.93835	0.91954	0.90644
	0.42083	0.99385	0.981	0.97672	0.96348	0.94769	0.93798	0.91978	0.90713
	0.4225	0.99485	0.98052	0.97495	0.96431	0.94715	0.9382	0.91882	0.90616
	0.42417	0.99442	0.98018	0.97448	0.96404	0.94665	0.93675	0.91974	0.90581
	0.42583	0.99457	0.97976	0.97508	0.9638	0.94694	0.93725	0.91926	0.90469
	0.4275	0.99425	0.9797	0.97487	0.96431	0.94651	0.93848	0.91776	0.90489
	0.42917	0.99499	0.98036	0.97505	0.96426	0.94653	0.93866	0.91817	0.90473
	0.43083	0.99588	0.97976	0.97466	0.96408	0.94578	0.93767	0.91748	0.90471
	0.4325	0.99482	0.97923	0.97423	0.96258	0.94581	0.93716	0.91754	0.90502
	0.43417	0.99443	0.97906	0.97535	0.9643	0.94659	0.93772	0.91567	0.90566
	0.43583	0.99477	0.98069	0.9741	0.96288	0.94678	0.93704	0.91658	0.9058
	0.4375	0.99345	0.9797	0.97514	0.96301	0.94579	0.93772	0.91714	0.90506
	0.43917	0.99483	0.97914	0.97492	0.96281	0.94653	0.93793	0.9167	0.90472
	0.44083	0.99401	0.97918	0.97558	0.96367	0.94563	0.93862	0.91615	0.90539
	0.4425	0.995	0.97892	0.97357	0.96276	0.94544	0.93764	0.91531	0.90322
	0.44417	0.9952	0.97953	0.97396	0.96362	0.94461	0.93808	0.91424	0.90549
	0.44583	0.99434	0.97945	0.97453	0.96346	0.94606	0.93663	0.91463	0.90587
	0.4475	0.99583	0.97976	0.97377	0.96172	0.94378	0.93669	0.91558	0.90525
	0.44917	0.99508	0.97901	0.97398	0.96233	0.94525	0.93685	0.91483	0.90631
	0.45083	0.99521	0.97987	0.97357	0.96345	0.94534	0.93769	0.91418	0.9059
	0.4525	0.99375	0.98015	0.9724	0.9623	0.94423	0.93582	0.91479	0.90517
	0.45417	0.99363	0.97909	0.97274	0.96238	0.94436	0.93765	0.91454	0.9049
	0.45583	0.99276	0.97925	0.9734	0.96292	0.9439	0.93724	0.91435	0.90476
	0.4575	0.99304	0.97956	0.97395	0.96261	0.9437	0.93642	0.91379	0.90419
	0.45917	0.9938	0.97965	0.97343	0.96201	0.9424	0.9377	0.9151	0.90398
	0.46083	0.99372	0.98058	0.97311	0.96253	0.94329	0.93623	0.91489	0.90413
	0.4625	0.99479	0.97948	0.97279	0.96064	0.94182	0.93685	0.91397	0.90205
	0.46417	0.99433	0.98039	0.97202	0.96191	0.94161	0.93717	0.91435	0.9033
	0.46583	0.99413	0.9797	0.97196	0.96199	0.94276	0.93569	0.91424	0.90347
	0.4675	0.99336	0.97927	0.97116	0.96168	0.94104	0.93581	0.91385	0.90114
	0.46917	0.99222	0.97869	0.97146	0.96084	0.94179	0.93534	0.91325	0.90107
	0.47083	0.99275	0.97899	0.97183	0.96117	0.94137	0.93684	0.91452	0.90149
	0.4725	0.99154	0.97865	0.97222	0.96075	0.94111	0.93573	0.91283	0.90159
	0.47417	0.99128	0.97992	0.97177	0.96068	0.94085	0.93535	0.91458	0.90126
	0.47583	0.99328	0.97858	0.97142	0.9617	0.94023	0.93597	0.91487	0.90154
	0.4775	0.99282	0.97948	0.97102	0.96092	0.94041	0.93635	0.91424	0.90094
	0.47917	0.99235	0.97926	0.97076	0.96152	0.94091	0.93613	0.9153	0.90016
	0.48083	0.99168	0.97885	0.97056	0.96124	0.94047	0.93484	0.9148	0.89935
	0.4825	0.99194	0.97884	0.97006	0.96109	0.94042	0.93431	0.91364	0.8993
	0.48417	0.99064	0.97954	0.97033	0.96138	0.94203	0.93575	0.91452	0.89882
	0.48583	0.9905	0.97889	0.97019	0.96029	0.94038	0.93438	0.91346	0.89982
	0.4875	0.99056	0.97945	0.96967	0.96074	0.94358	0.93375	0.91432	0.89772
	0.48917	0.99127	0.97769	0.96927	0.9605	0.94199	0.93391	0.91392	0.8992
	0.49083	0.99107	0.97912	0.97078	0.96075	0.94154	0.9344	0.91318	0.89687
	0.4925	0.99108	0.97788	0.9703	0.96096	0.94102	0.93272	0.91353	0.89874
	0.49417	0.98965	0.97762	0.97147	0.96013	0.94221	0.93401	0.91352	0.89855
	0.49583	0.99073	0.97805	0.97034	0.95992	0.94038	0.93254	0.91343	0.89808
	0.4975	0.98795	0.97842	0.97089	0.9607	0.94045	0.93317	0.91287	0.89915
	0.49917	0.98975	0.97785	0.97045	0.96144	0.94257	0.93197	0.91161	0.89899
	0.50083	0.98972	0.97817	0.96956	0.96044	0.94232	0.93204	0.91253	0.89862
	0.5025	0.9892	0.97982	0.97042	0.96092	0.94164	0.93191	0.91135	0.89974
	0.50417	0.98987	0.97858	0.97085	0.96021	0.94082	0.93213	0.91301	0.89903
	0.50583	0.98889	0.97837	0.97023	0.96061	0.94297	0.93124	0.91054	0.89915
	0.5075	0.9902	0.97749	0.96857	0.96177	0.94063	0.93221	0.91015	0.89952
	0.50917	0.98827	0.97719	0.9712	0.96157	0.94106	0.93206	0.91081	0.89876
	0.51083	0.98933	0.97746	0.97081	0.96057	0.9404	0.93204	0.90908	0.89851
	0.5125	0.989	0.97848	0.97016	0.96041	0.94081	0.93166	0.90949	0.89932
	0.51417	0.98883	0.97893	0.97027	0.96175	0.94068	0.93024	0.91005	0.89821
	0.51583	0.98914	0.97848	0.9709	0.96079	0.94111	0.93097	0.90974	0.89793
	0.5175	0.98639	0.97853	0.97133	0.95995	0.9402	0.93116	0.90922	0.89815
	0.51917	0.99	0.97757	0.96966	0.95914	0.94058	0.93041	0.90756	0.89776
	0.52083	0.98784	0.97741	0.96921	0.9601	0.94171	0.93013	0.90937	0.89789
	0.5225	0.99148	0.97701	0.96909	0.96147	0.93895	0.93055	0.90905	0.89853
	0.52417	0.98909	0.97698	0.96973	0.96008	0.94123	0.93187	0.90898	0.89714
	0.52583	0.98841	0.97817	0.96864	0.95957	0.94057	0.92968	0.90768	0.89668
	0.5275	0.98928	0.97807	0.96896	0.95873	0.94075	0.93035	0.90862	0.89671
	0.52917	0.98931	0.97807	0.96882	0.95984	0.94065	0.93	0.90825	0.89614
	0.53083	0.9903	0.97643	0.96815	0.95936	0.94035	0.92906	0.9094	0.896
	0.5325	0.98889	0.97744	0.96781	0.95903	0.94012	0.92981	0.90811	0.89596
	0.53417	0.9889	0.97721	0.96944	0.9591	0.94041	0.92944	0.90884	0.89571
	0.53583	0.99112	0.97704	0.96821	0.95868	0.93901	0.93028	0.90817	0.89666
	0.5375	0.98842	0.97747	0.96994	0.95839	0.93978	0.93045	0.90922	0.89581
	0.53917	0.99002	0.97766	0.96899	0.95837	0.93854	0.92941	0.90837	0.89524
	0.54083	0.98988	0.97693	0.96944	0.95799	0.94087	0.92919	0.90744	0.89531
	0.5425	0.98937	0.97643	0.96846	0.9579	0.93859	0.92955	0.90823	0.89548
	0.54417	0.98926	0.97791	0.96768	0.95736	0.93838	0.93046	0.90734	0.89549
	0.54583	0.99004	0.97652	0.96871	0.95632	0.94082	0.92875	0.90842	0.89526
	0.5475	0.99054	0.97705	0.96854	0.95702	0.94024	0.92935	0.90791	0.89543
	0.54917	0.989	0.977	0.96881	0.95712	0.93831	0.92948	0.9084	0.89521
	0.55083	0.98876	0.97656	0.9678	0.95723	0.93889	0.92893	0.90775	0.89574
	0.5525	0.98927	0.97659	0.96777	0.95692	0.93957	0.92846	0.90946	0.8945
	0.55417	0.98986	0.97659	0.96981	0.95656	0.93933	0.92868	0.90773	0.89653
	0.55583	0.99045	0.97704	0.96826	0.95733	0.9392	0.92889	0.90841	0.89604
	0.5575	0.98791	0.97655	0.96911	0.9565	0.9396	0.92794	0.90827	0.89538
	0.55917	0.98913	0.97586	0.96915	0.95667	0.93887	0.92982	0.90791	0.89608
	0.56083	0.98939	0.97718	0.96823	0.95648	0.93757	0.92856	0.90837	0.89679
	0.5625	0.98905	0.97722	0.96748	0.95681	0.93688	0.92951	0.90798	0.89677
	0.56417	0.98892	0.97653	0.96955	0.95533	0.93666	0.92826	0.90744	0.89595
	0.56583	0.99	0.97654	0.96832	0.955	0.93759	0.92884	0.90682	0.89501
	0.5675	0.98973	0.97766	0.9689	0.95633	0.93631	0.92815	0.90839	0.89448
	0.56917	0.98942	0.97622	0.96698	0.95553	0.93887	0.92871	0.90802	0.89615
	0.57083	0.9895	0.97635	0.96826	0.95513	0.93664	0.92825	0.90745	0.89492
	0.5725	0.99045	0.97658	0.96767	0.95438	0.93776	0.92684	0.90744	0.89323
	0.57417	0.98981	0.97694	0.96889	0.95495	0.93717	0.92671	0.90805	0.89291
	0.57583	0.99033	0.97672	0.9681	0.95639	0.93601	0.92706	0.90804	0.89262
	0.5775	0.98915	0.97705	0.96787	0.9555	0.93769	0.92641	0.90591	0.89375
	0.57917	0.98954	0.97692	0.96748	0.95574	0.93755	0.92685	0.90715	0.89275
	0.58083	0.9894	0.97637	0.96743	0.95557	0.93673	0.92643	0.90765	0.89249
	0.5825	0.989	0.97765	0.96687	0.95509	0.93729	0.9271	0.90722	0.89206
	0.58417	0.98878	0.97673	0.96956	0.95598	0.93595	0.92711	0.90649	0.8928
	0.58583	0.98733	0.97619	0.96786	0.95507	0.93709	0.92624	0.90585	0.89374
	0.5875	0.98838	0.9759	0.96819	0.95548	0.93542	0.92613	0.90661	0.89398
	0.58917	0.98873	0.97594	0.96839	0.95543	0.93575	0.92592	0.90572	0.89349
	0.59083	0.98629	0.97543	0.96751	0.95483	0.93517	0.926	0.90524	0.89328
	0.5925	0.98836	0.97621	0.96693	0.95555	0.93576	0.92628	0.90567	0.89317
	0.59417	0.98905	0.97505	0.96783	0.95481	0.93588	0.92514	0.90498	0.89242
	0.59583	0.98783	0.97576	0.96821	0.95575	0.93525	0.92492	0.90469	0.89319
	0.5975	0.98881	0.97563	0.96747	0.95452	0.93596	0.9252	0.90569	0.89331
	0.59917	0.98894	0.97564	0.96762	0.95389	0.93674	0.92473	0.90427	0.89363
	0.60083	0.98757	0.97565	0.96853	0.95529	0.93512	0.92397	0.90463	0.89351
	0.6025	0.98845	0.97539	0.9673	0.9551	0.93591	0.92482	0.90625	0.89399
	0.60417	0.98858	0.97571	0.96733	0.9549	0.93517	0.92431	0.90594	0.89391
	0.60583	0.9872	0.97532	0.96839	0.95496	0.93482	0.92351	0.90496	0.89442
	0.6075	0.98918	0.97575	0.96736	0.95456	0.93563	0.92376	0.90537	0.89414
	0.60917	0.98843	0.97564	0.96737	0.95467	0.93566	0.92394	0.90414	0.89362
	0.61083	0.98758	0.97561	0.96598	0.95485	0.93514	0.92299	0.90461	0.89439
	0.6125	0.98837	0.97541	0.96684	0.95398	0.93537	0.92252	0.90422	0.89383
	0.61417	0.98876	0.97502	0.96763	0.95448	0.9366	0.92272	0.90411	0.89292
	0.61583	0.98689	0.97577	0.96683	0.95436	0.93451	0.9233	0.90488	0.89379
	0.6175	0.98722	0.97636	0.9677	0.95493	0.93578	0.92331	0.90545	0.8927
	0.61917	0.98696	0.97581	0.96798	0.95363	0.93543	0.92315	0.90512	0.89283
	0.62083	0.99038	0.97463	0.96789	0.95413	0.93566	0.92199	0.90473	0.8916
	0.6225	0.98721	0.97607	0.96651	0.95364	0.9343	0.92203	0.90492	0.89243
	0.62417	0.98947	0.97518	0.96682	0.95389	0.93466	0.92279	0.90652	0.89324
	0.62583	0.98902	0.97472	0.96663	0.9543	0.93468	0.92313	0.90476	0.8919
	0.6275	0.98781	0.97473	0.96781	0.95306	0.93374	0.92217	0.90428	0.89362
	0.62917	0.98918	0.9761	0.96702	0.95386	0.93528	0.92253	0.90499	0.89279
	0.63083	0.9889	0.97493	0.96625	0.95441	0.9348	0.92378	0.90454	0.8918
	0.6325	0.98911	0.97535	0.96643	0.95386	0.93489	0.9223	0.90527	0.89168
	0.63417	0.98908	0.97519	0.96715	0.95465	0.93514	0.92257	0.90483	0.89311
	0.63583	0.98832	0.97544	0.96571	0.95387	0.93481	0.92133	0.90584	0.89284
	0.6375	0.99052	0.97405	0.96661	0.95337	0.93291	0.92193	0.90545	0.89257
	0.63917	0.98955	0.9749	0.96659	0.95371	0.93428	0.92285	0.90436	0.89249
	0.64083	0.9887	0.9756	0.96721	0.95377	0.93509	0.92271	0.9048	0.89242
	0.6425	0.99158	0.97633	0.96666	0.95421	0.93312	0.92252	0.90579	0.89282
	0.64417	0.99023	0.97554	0.96587	0.95296	0.93421	0.92234	0.90504	0.89209
	0.64583	0.99032	0.97592	0.96485	0.95342	0.93476	0.92117	0.90443	0.89266
	0.6475	0.99106	0.97498	0.9666	0.95366	0.93331	0.92262	0.90441	0.89287
	0.64917	0.99004	0.97571	0.96648	0.95385	0.93327	0.92176	0.90286	0.89236
	0.65083	0.98928	0.97588	0.96589	0.95326	0.9344	0.92279	0.90237	0.89246
	0.6525	0.98975	0.97654	0.96652	0.9537	0.93474	0.92265	0.90405	0.89259
	0.65417	0.99072	0.97517	0.96694	0.95364	0.93403	0.92126	0.90148	0.89097
	0.65583	0.9892	0.97405	0.96491	0.95318	0.93297	0.92208	0.90307	0.89166
	0.6575	0.99105	0.97523	0.96673	0.95275	0.93253	0.92074	0.90283	0.89177
	0.65917	0.98881	0.97528	0.96618	0.95321	0.93334	0.92293	0.90299	0.89114
	0.66083	0.98964	0.97479	0.96586	0.95279	0.93366	0.9225	0.90167	0.89159
	0.6625	0.98973	0.97566	0.96688	0.95333	0.9323	0.92131	0.90321	0.88907
	0.66417	0.99133	0.9743	0.96702	0.95268	0.93331	0.92212	0.90121	0.89028
	0.66583	0.98785	0.97424	0.96534	0.95311	0.93435	0.92152	0.90205	0.88916
	0.6675	0.9899	0.97602	0.96519	0.95321	0.93373	0.92167	0.90169	0.88983
	0.66917	0.99111	0.97586	0.96587	0.95322	0.93374	0.92284	0.90194	0.88902
	0.67083	0.9894	0.97326	0.9661	0.95279	0.93363	0.9225	0.90113	0.88966
	0.6725	0.98981	0.97529	0.96686	0.95295	0.93464	0.92244	0.90183	0.88705
	0.67417	0.98835	0.97409	0.96563	0.95285	0.93457	0.92085	0.90227	0.88934
	0.67583	0.98971	0.97572	0.96689	0.95354	0.9334	0.92209	0.90119	0.88842
	0.6775	0.98939	0.97487	0.96564	0.95309	0.93399	0.92143	0.9032	0.88863
	0.67917	0.98939	0.97383	0.96629	0.95348	0.93314	0.92024	0.90164	0.88862
	0.68083	0.98761	0.97532	0.96623	0.95322	0.93305	0.92191	0.90153	0.88826
	0.6825	0.98895	0.97449	0.96695	0.95406	0.93375	0.92119	0.90256	0.88884
	0.68417	0.98925	0.9745	0.96569	0.95338	0.9339	0.92121	0.90256	0.8877
	0.68583	0.98968	0.97361	0.96601	0.95222	0.93357	0.92115	0.90148	0.8878
	0.6875	0.98823	0.9739	0.96466	0.95283	0.93349	0.92229	0.90229	0.88879
	0.68917	0.98879	0.97414	0.96551	0.95244	0.93394	0.92108	0.90235	0.88892
	0.69083	0.98975	0.97393	0.9643	0.95284	0.93404	0.92067	0.90199	0.88915
	0.6925	0.98852	0.97406	0.96583	0.95259	0.93286	0.92152	0.90215	0.88996
	0.69417	0.98906	0.97477	0.96604	0.9525	0.93173	0.92048	0.90246	0.8894
	0.69583	0.98898	0.97395	0.96533	0.95272	0.93286	0.9222	0.90218	0.89001
	0.6975	0.98916	0.9734	0.96465	0.95195	0.93311	0.92128	0.90216	0.88954
	0.69917	0.98955	0.97404	0.96519	0.95176	0.93331	0.92222	0.90424	0.88896
	0.70083	0.98833	0.97314	0.96576	0.95241	0.93311	0.92145	0.9032	0.89044
	0.7025	0.98881	0.97287	0.96442	0.95251	0.93312	0.92077	0.90301	0.8897
	0.70417	0.99218	0.97374	0.96462	0.95202	0.93131	0.92126	0.902	0.89136
	0.70583	0.98905	0.9729	0.96511	0.95181	0.93312	0.9219	0.90304	0.88935
	0.7075	0.98864	0.97305	0.96448	0.95139	0.93212	0.92182	0.90146	0.88845
	0.70917	0.99009	0.9736	0.96431	0.95204	0.93315	0.92003	0.90213	0.88788
	0.71083	0.9907	0.97292	0.96498	0.95094	0.9343	0.92186	0.90168	0.88779
	0.7125	0.9895	0.97233	0.96403	0.95237	0.93171	0.91991	0.90216	0.88638
	0.71417	0.98917	0.97192	0.96518	0.95109	0.93147	0.92215	0.90078	0.88804
	0.71583	0.98942	0.97236	0.9635	0.952	0.93248	0.92062	0.90132	0.88681
	0.7175	0.99014	0.97251	0.96406	0.9513	0.93187	0.92054	0.90203	0.88723
	0.71917	0.99003	0.97309	0.96315	0.95161	0.9308	0.921	0.90126	0.88815
	0.72083	0.99029	0.97258	0.96424	0.95166	0.93176	0.92065	0.90012	0.88656
	0.7225	0.99063	0.97342	0.96385	0.95086	0.93149	0.92049	0.90063	0.88731
	0.72417	0.99118	0.97332	0.96275	0.95152	0.93093	0.92099	0.89975	0.88784
	0.72583	0.99012	0.97297	0.96392	0.95194	0.93141	0.92038	0.90083	0.8872
	0.7275	0.99194	0.9731	0.96397	0.95201	0.93061	0.92037	0.89924	0.88732
	0.72917	0.99061	0.97208	0.96392	0.95198	0.93004	0.92081	0.90024	0.88746
	0.73083	0.99142	0.97269	0.96393	0.95187	0.93074	0.92096	0.89924	0.88743
	0.7325	0.9916	0.97226	0.96341	0.95219	0.93026	0.9187	0.8987	0.88734
	0.73417	0.99116	0.97216	0.96385	0.95359	0.92938	0.92022	0.89968	0.88691
	0.73583	0.99162	0.97226	0.96455	0.95353	0.93003	0.92058	0.89986	0.88818
	0.7375	0.99083	0.97223	0.96396	0.95215	0.93053	0.921	0.89991	0.88764
	0.73917	0.99061	0.9725	0.96399	0.95218	0.92952	0.91912	0.89944	0.88758
	0.74083	0.99159	0.9717	0.96533	0.95239	0.92816	0.91971	0.89932	0.8872
	0.7425	0.9912	0.97243	0.96372	0.95258	0.9303	0.91885	0.8987	0.88776
	0.74417	0.99189	0.97154	0.96502	0.95314	0.92865	0.91905	0.89969	0.88781
	0.74583	0.99004	0.97167	0.96524	0.95273	0.92894	0.91863	0.89861	0.88813
	0.7475	0.99071	0.97161	0.96427	0.95288	0.92854	0.9198	0.90029	0.88717
	0.74917	0.99132	0.97252	0.96341	0.95184	0.92814	0.91885	0.89902	0.88773
	0.75083	0.9913	0.97272	0.96454	0.95275	0.92773	0.91831	0.89973	0.88842
	0.7525	0.99154	0.972	0.96308	0.95223	0.92768	0.92015	0.90006	0.8876
	0.75417	0.99109	0.97196	0.96381	0.95228	0.92893	0.91915	0.89927	0.88797
	0.75583	0.99007	0.97234	0.96358	0.95262	0.92814	0.91936	0.8986	0.88689
	0.7575	0.99171	0.97202	0.96237	0.95283	0.92782	0.91854	0.90011	0.88688
	0.75917	0.99139	0.97144	0.96278	0.95317	0.92783	0.92041	0.9	0.88766
	0.76083	0.99069	0.97211	0.9631	0.95354	0.92848	0.91922	0.89929	0.88615
	0.7625	0.99022	0.97213	0.96336	0.95177	0.92698	0.91853	0.89938	0.88547
	0.76417	0.99188	0.97244	0.96253	0.95237	0.92824	0.91788	0.90069	0.88772
	0.76583	0.99034	0.97242	0.96276	0.95195	0.92737	0.918	0.89969	0.88673
	0.7675	0.99025	0.97189	0.96337	0.95272	0.92805	0.91801	0.89998	0.88699
	0.76917	0.99183	0.97163	0.96209	0.95152	0.92793	0.91832	0.89936	0.88808
	0.77083	0.98936	0.97153	0.96223	0.95181	0.92771	0.91753	0.8998	0.88702
	0.7725	0.98852	0.97178	0.96228	0.95157	0.92865	0.91808	0.89998	0.88605
	0.77417	0.9949	0.97149	0.96219	0.95087	0.92688	0.91708	0.89978	0.88796
	0.77583	0.99053	0.97183	0.96295	0.95083	0.92652	0.91787	0.89983	0.88777
	0.7775	0.98961	0.97153	0.96242	0.95051	0.92785	0.91785	0.90061	0.88827
	0.77917	0.98891	0.97249	0.96343	0.95075	0.92793	0.91797	0.8989	0.88743
	0.78083	0.98879	0.9724	0.96255	0.95013	0.92681	0.91714	0.9001	0.88834
	0.7825	0.98907	0.97266	0.96253	0.95074	0.92745	0.91877	0.90018	0.88762
	0.78417	0.99005	0.97181	0.96301	0.95076	0.92702	0.919	0.90019	0.88899
	0.78583	0.99019	0.97092	0.96288	0.94976	0.92696	0.91848	0.89986	0.88855
	0.7875	0.98895	0.97178	0.96306	0.9499	0.92783	0.9173	0.89918	0.88951
	0.78917	0.98938	0.97197	0.96219	0.94937	0.92918	0.91757	0.89957	0.88872
	0.79083	0.98986	0.97221	0.96244	0.95009	0.92723	0.91848	0.89964	0.88912
	0.7925	0.98869	0.97151	0.96349	0.94931	0.92744	0.918	0.89945	0.88778
	0.79417	0.9885	0.97144	0.96219	0.94967	0.9285	0.91666	0.89955	0.88984
	0.79583	0.98954	0.97106	0.96365	0.9496	0.9276	0.91756	0.89965	0.88959
	0.7975	0.99004	0.97184	0.96296	0.94878	0.92836	0.91795	0.90011	0.88984
	0.79917	0.98966	0.97136	0.96329	0.94904	0.92803	0.91737	0.89793	0.88919
	0.80083	0.99024	0.97064	0.96307	0.949	0.92833	0.91824	0.89973	0.88869
	0.8025	0.98992	0.97116	0.96261	0.94882	0.92654	0.91725	0.89873	0.88913
	0.80417	0.98959	0.97123	0.96253	0.94863	0.92812	0.91786	0.89798	0.88968
	0.80583	0.99028	0.97202	0.96231	0.9489	0.92826	0.91709	0.89812	0.89018
	0.8075	0.98981	0.97112	0.96394	0.94939	0.92922	0.91732	0.8982	0.88805
	0.80917	0.99087	0.97062	0.96176	0.94838	0.92936	0.9179	0.89805	0.88872
	0.81083	0.98969	0.97207	0.96174	0.9489	0.92861	0.91794	0.89766	0.88853
	0.8125	0.99089	0.97046	0.96141	0.94881	0.92892	0.91752	0.89748	0.88822
	0.81417	0.99102	0.97065	0.96219	0.94873	0.92842	0.91784	0.89818	0.88844
	0.81583	0.99225	0.97054	0.96096	0.94853	0.92876	0.91698	0.89832	0.88706
	0.8175	0.99193	0.97023	0.9618	0.94929	0.92859	0.91692	0.89768	0.88735
	0.81917	0.99093	0.97021	0.96177	0.94834	0.93016	0.91717	0.89662	0.88714
	0.82083	0.98965	0.96987	0.96301	0.94893	0.92881	0.91716	0.89781	0.88696
	0.8225	0.99101	0.96962	0.96229	0.94834	0.92843	0.91764	0.89767	0.8881
	0.82417	0.99094	0.97009	0.96182	0.94837	0.92929	0.91765	0.8981	0.8862
	0.82583	0.99125	0.96924	0.9622	0.94831	0.92953	0.91808	0.89739	0.88794
	0.8275	0.99283	0.96975	0.96201	0.94867	0.92979	0.91696	0.89815	0.88769
	0.82917	0.9915	0.96991	0.96298	0.94768	0.93001	0.91847	0.89732	0.88794
	0.83083	0.99136	0.9702	0.96245	0.94778	0.92935	0.91817	0.89769	0.88792
	0.8325	0.9917	0.97036	0.96299	0.94804	0.92958	0.91542	0.89675	0.88714
	0.83417	0.99214	0.96931	0.96115	0.9476	0.92954	0.91594	0.89639	0.88811
	0.83583	0.99281	0.96905	0.9623	0.94718	0.92874	0.91954	0.89726	0.88807
	0.8375	0.99192	0.96966	0.9618	0.94784	0.92873	0.91659	0.8984	0.8887
	0.83917	0.99215	0.96938	0.96138	0.94783	0.92845	0.91702	0.89787	0.88955
	0.84083	0.99276	0.96964	0.96227	0.94775	0.92836	0.91639	0.89566	0.8888
	0.8425	0.99259	0.96938	0.96195	0.94675	0.92904	0.9177	0.89783	0.88968
	0.84417	0.99424	0.96913	0.9611	0.94722	0.92942	0.91737	0.89797	0.8888
	0.84583	0.99297	0.96862	0.9623	0.94752	0.92936	0.91705	0.89785	0.88984
	0.8475	0.99332	0.96885	0.96211	0.94714	0.92954	0.91716	0.89889	0.88989
	0.84917	0.99315	0.96955	0.96268	0.94698	0.9284	0.91751	0.89711	0.88921
	0.85083	0.99199	0.96873	0.96216	0.94725	0.92871	0.91748	0.89805	0.88959
	0.8525	0.99367	0.96916	0.96322	0.94652	0.92936	0.91773	0.89731	0.89015
	0.85417	0.99315	0.96888	0.96143	0.94763	0.92861	0.91662	0.89766	0.88939
	0.85583	0.9939	0.96952	0.9628	0.94755	0.9288	0.91714	0.89905	0.89042
	0.8575	0.99551	0.96883	0.96171	0.94692	0.92741	0.91715	0.89763	0.88769
	0.85917	0.99335	0.9686	0.96299	0.94631	0.92709	0.91719	0.89792	0.8887
	0.86083	0.99458	0.9689	0.96184	0.94674	0.92823	0.91717	0.89717	0.88864
	0.8625	0.99532	0.96888	0.96199	0.94695	0.9276	0.91543	0.89863	0.88859
	0.86417	0.99517	0.96875	0.96103	0.94716	0.92818	0.91576	0.89816	0.88939
	0.86583	0.99319	0.96938	0.96185	0.94658	0.92681	0.91648	0.89718	0.88646
	0.8675	0.99417	0.96913	0.96177	0.94702	0.92673	0.91555	0.89796	0.88744
	0.86917	0.99548	0.96872	0.9615	0.94715	0.92676	0.91728	0.8983	0.88745
	0.87083	0.99513	0.96806	0.96198	0.94629	0.92528	0.91656	0.89722	0.88655
	0.8725	0.99619	0.96835	0.96135	0.94637	0.92655	0.91522	0.89757	0.88666
	0.87417	0.99558	0.96773	0.96118	0.94644	0.92615	0.91597	0.89755	0.887
	0.87583	0.99613	0.96859	0.96111	0.94713	0.92615	0.91507	0.89772	0.88614
	0.8775	0.99503	0.9684	0.96149	0.94694	0.9258	0.91557	0.89656	0.88698
	0.87917	0.99541	0.96922	0.96091	0.94616	0.92581	0.91552	0.89789	0.88566
	0.88083	0.99532	0.96791	0.96186	0.9469	0.92573	0.91522	0.89722	0.88548
	0.8825	0.99494	0.96895	0.96088	0.94647	0.92414	0.91509	0.89695	0.88508
	0.88417	0.9938	0.96844	0.96016	0.94676	0.92492	0.91576	0.89674	0.88413
	0.88583	0.99463	0.96857	0.96093	0.94647	0.92417	0.91468	0.89794	0.886
	0.8875	0.99424	0.96905	0.96015	0.94628	0.92436	0.9144	0.89688	0.88524
	0.88917	0.99416	0.96869	0.96061	0.94634	0.92393	0.91485	0.89688	0.88492
	0.89083	0.99539	0.96807	0.96025	0.94477	0.92473	0.91486	0.89694	0.8856
	0.8925	0.9946	0.96837	0.96125	0.94614	0.92427	0.91425	0.89577	0.88506
	0.89417	0.99483	0.96892	0.96042	0.94605	0.92408	0.9145	0.89646	0.8844
	0.89583	0.99252	0.96849	0.95983	0.94638	0.92276	0.91451	0.89728	0.88585
	0.8975	0.9939	0.96753	0.96069	0.94555	0.92345	0.91369	0.89643	0.88596
	0.89917	0.995	0.96825	0.96215	0.94485	0.92384	0.91403	0.89639	0.88513
	0.90083	0.99512	0.96772	0.96054	0.94484	0.92357	0.91437	0.89569	0.88448
	0.9025	0.99359	0.96778	0.96084	0.94507	0.92333	0.91498	0.89617	0.88524
	0.90417	0.9939	0.96815	0.96062	0.94425	0.92243	0.91505	0.89622	0.8873
	0.90583	0.9944	0.96813	0.9602	0.94424	0.92281	0.91479	0.89484	0.88665
	0.9075	0.99272	0.96845	0.96079	0.94425	0.92324	0.91383	0.89665	0.88631
	0.90917	0.99335	0.96822	0.95926	0.94549	0.92304	0.91477	0.89618	0.88617
	0.91083	0.99352	0.96791	0.96011	0.94489	0.9234	0.91457	0.8962	0.88599
	0.9125	0.9931	0.96887	0.95953	0.9439	0.9233	0.91521	0.89588	0.88647
	0.91417	0.99283	0.96857	0.95944	0.94334	0.92346	0.91543	0.89606	0.88683
	0.91583	0.99267	0.96878	0.9594	0.94411	0.92351	0.91404	0.89706	0.88545
	0.9175	0.9928	0.96803	0.95982	0.94417	0.92311	0.91415	0.89695	0.88604
	0.91917	0.99323	0.96867	0.96054	0.94355	0.92367	0.91472	0.8959	0.88652
	0.92083	0.99439	0.96822	0.95907	0.9431	0.92276	0.91408	0.89631	0.88585
	0.9225	0.99228	0.96823	0.95931	0.9443	0.92263	0.91468	0.89651	0.88545
	0.92417	0.99293	0.96746	0.96008	0.94426	0.92261	0.91575	0.89664	0.88524
	0.92583	0.99057	0.96796	0.95957	0.94412	0.92277	0.91457	0.89743	0.88598
	0.9275	0.99316	0.96849	0.95949	0.94428	0.92253	0.91412	0.89636	0.88517
	0.92917	0.99285	0.96825	0.96009	0.9445	0.92314	0.91491	0.89752	0.88554
	0.93083	0.99126	0.96836	0.95837	0.94405	0.92431	0.91454	0.89635	0.88474
	0.9325	0.99369	0.9677	0.95861	0.94425	0.92268	0.91413	0.89564	0.88308
	0.93417	0.99093	0.9684	0.95825	0.94388	0.92373	0.91456	0.89658	0.88415
	0.93583	0.99126	0.96674	0.95858	0.94377	0.92206	0.91483	0.89711	0.88401
	0.9375	0.99086	0.9685	0.95803	0.94451	0.92302	0.91445	0.89797	0.88322
	0.93917	0.99311	0.96704	0.95731	0.94506	0.92443	0.91378	0.89705	0.88304
	0.94083	0.99131	0.96778	0.95894	0.9439	0.92249	0.9141	0.8969	0.88292
	0.9425	0.99213	0.96849	0.95817	0.94424	0.92401	0.91482	0.89811	0.88444
	0.94417	0.99071	0.96798	0.95835	0.94429	0.92328	0.91476	0.89794	0.8832
	0.94583	0.99259	0.96799	0.95865	0.94481	0.92392	0.91425	0.89752	0.88418
	0.9475	0.99429	0.9678	0.95869	0.94406	0.92239	0.91382	0.89724	0.88224
	0.94917	0.991	0.96812	0.9587	0.9448	0.9227	0.91416	0.89644	0.88387
	0.95083	0.9923	0.96827	0.95899	0.9448	0.92351	0.91401	0.89691	0.88383
	0.9525	0.99115	0.96812	0.95849	0.94507	0.92392	0.91318	0.89631	0.88366
	0.95417	0.99138	0.9683	0.95872	0.94455	0.92292	0.9138	0.89753	0.88431
	0.95583	0.99152	0.96773	0.95767	0.9452	0.92367	0.91385	0.89606	0.88316
	0.9575	0.99316	0.9685	0.95775	0.94455	0.92271	0.91447	0.89389	0.88432
	0.95917	0.9923	0.96767	0.95854	0.94507	0.92349	0.91405	0.89731	0.88386
	0.96083	0.99117	0.96753	0.95903	0.94496	0.92411	0.91337	0.89505	0.88377
	0.9625	0.99354	0.96903	0.95896	0.94512	0.9238	0.91365	0.8976	0.88332
	0.96417	0.99206	0.96803	0.95713	0.94465	0.92439	0.91392	0.89727	0.88412
	0.96583	0.99271	0.96863	0.9587	0.94446	0.92326	0.91416	0.89684	0.8851
	0.9675	0.99353	0.968	0.95866	0.94475	0.92423	0.91375	0.89788	0.88496
	0.96917	0.99259	0.96756	0.95859	0.94419	0.92381	0.91362	0.89707	0.8837
	0.97083	0.99174	0.96769	0.95954	0.94486	0.92336	0.91299	0.89748	0.88497
	0.9725	0.99285	0.96781	0.95841	0.94486	0.92521	0.91393	0.89623	0.88474
	0.97417	0.99205	0.96846	0.95834	0.94458	0.92436	0.91338	0.89778	0.88551
	0.97583	0.99201	0.96704	0.95938	0.9448	0.92335	0.91326	0.89654	0.88506
	0.9775	0.99165	0.96819	0.95809	0.94445	0.92378	0.91385	0.89689	0.88411
	0.97917	0.99103	0.96814	0.95848	0.94377	0.92376	0.91389	0.89526	0.88528
	0.98083	0.99388	0.96795	0.95769	0.94348	0.92364	0.91288	0.89659	0.88492
	0.9825	0.99362	0.9667	0.95752	0.94346	0.92295	0.91351	0.89645	0.88499
	0.98417	0.99273	0.96626	0.9571	0.94355	0.92284	0.91339	0.89616	0.8852
	0.98583	0.99331	0.96746	0.95864	0.94305	0.92276	0.9128	0.89529	0.8844
	0.9875	0.99221	0.96788	0.95843	0.94342	0.92285	0.91401	0.89518	0.88476
	0.98917	0.9922	0.96831	0.95848	0.94296	0.92334	0.9126	0.89536	0.8858
	0.99083	0.99094	0.96741	0.95856	0.94283	0.92202	0.91326	0.89538	0.88489
	0.9925	0.99174	0.96657	0.95776	0.94326	0.92319	0.91341	0.89539	0.88628
	0.99417	0.99085	0.96728	0.95908	0.94343	0.92295	0.91348	0.89537	0.88494
	0.99583	0.99285	0.96769	0.95854	0.94294	0.922	0.91354	0.89505	0.88473
	0.9975	0.98998	0.96736	0.95712	0.94296	0.92352	0.9134	0.89605	0.88488
	0.99917	0.9903	0.96714	0.95821	0.94327	0.92236	0.91334	0.89498	0.88361
	1.00083	0.99128	0.96663	0.95723	0.94314	0.92168	0.91297	0.89386	0.8827
	1.0025	0.99024	0.9666	0.95768	0.94263	0.92129	0.91329	0.89316	0.88296
	1.00417	0.9894	0.9668	0.95808	0.94295	0.92224	0.91253	0.89297	0.88267
	1.00583	0.98951	0.96699	0.95938	0.94297	0.9217	0.91322	0.89392	0.88424
	1.0075	0.99045	0.96737	0.95819	0.94315	0.92102	0.91312	0.89453	0.88339
	1.00917	0.98966	0.96617	0.9573	0.94294	0.92109	0.91305	0.8938	0.88394
	1.01083	0.98906	0.96732	0.95833	0.94318	0.92012	0.91407	0.8941	0.88446
	1.0125	0.9893	0.96727	0.9586	0.94307	0.92122	0.91169	0.89336	0.88437
	1.01417	0.98784	0.96696	0.95889	0.943	0.91999	0.91305	0.89348	0.88353
	1.01583	0.98971	0.96653	0.95815	0.94241	0.91936	0.91236	0.89336	0.88358
	1.0175	0.98819	0.96664	0.95826	0.94309	0.91996	0.91322	0.89455	0.88345
	1.01917	0.98854	0.9673	0.959	0.94338	0.9213	0.91275	0.89231	0.88474
	1.02083	0.98833	0.96591	0.9588	0.94316	0.92083	0.91285	0.89305	0.88458
	1.0225	0.9867	0.96719	0.9597	0.94314	0.91992	0.91165	0.89326	0.88508
	1.02417	0.98837	0.96623	0.95784	0.94293	0.9203	0.91281	0.89393	0.88514
	1.02583	0.9868	0.96577	0.95981	0.94299	0.9201	0.91238	0.89344	0.88428
	1.0275	0.98668	0.96632	0.9581	0.94298	0.91928	0.91169	0.89386	0.8848
	1.02917	0.9872	0.96688	0.95837	0.9442	0.92015	0.91211	0.89405	0.88506
	1.03083	0.98758	0.96637	0.95713	0.94382	0.92025	0.9116	0.89457	0.88415
	1.0325	0.98842	0.96641	0.9581	0.94356	0.92041	0.91223	0.89268	0.88622
	1.03417	0.98748	0.96622	0.95842	0.94361	0.91973	0.91198	0.8935	0.88608
	1.03583	0.98646	0.96615	0.95777	0.94239	0.91986	0.9114	0.89421	0.88591
	1.0375	0.98828	0.96731	0.95765	0.9431	0.91975	0.91189	0.89368	0.88648
	1.03917	0.98781	0.96583	0.95786	0.94307	0.92031	0.91125	0.89271	0.88571
	1.04083	0.98761	0.96541	0.95827	0.94326	0.92157	0.91104	0.89377	0.88603
	1.0425	0.98749	0.96608	0.95659	0.94225	0.92094	0.91138	0.89374	0.886
	1.04417	0.98779	0.96608	0.95835	0.94294	0.9204	0.9114	0.89356	0.88626
	1.04583	0.98919	0.96705	0.95788	0.94394	0.92048	0.91094	0.89295	0.88712
	1.0475	0.9893	0.9663	0.95792	0.94367	0.92005	0.91125	0.89306	0.88661
	1.04917	0.98832	0.96582	0.95729	0.94344	0.91961	0.91085	0.89353	0.88629
	1.05083	0.98873	0.96639	0.95863	0.94308	0.92152	0.91073	0.89385	0.88625
	1.0525	0.98807	0.96673	0.95799	0.94277	0.92066	0.91088	0.89396	0.88635
	1.05417	0.98951	0.96561	0.95621	0.94307	0.92027	0.91031	0.89284	0.88682
	1.05583	0.98899	0.96595	0.95828	0.94292	0.9208	0.91115	0.89385	0.88657
	1.0575	0.98748	0.96597	0.95781	0.94259	0.92097	0.91107	0.89352	0.88616
	1.05917	0.98767	0.96667	0.95715	0.94273	0.92083	0.91079	0.89412	0.88655
	1.06083	0.98734	0.96587	0.95711	0.94278	0.92157	0.91048	0.89406	0.88642
	1.0625	0.98956	0.96592	0.95705	0.94251	0.92138	0.91207	0.89438	0.88715
	1.06417	0.99037	0.96606	0.95724	0.94291	0.92123	0.91128	0.89335	0.88622
	1.06583	0.99088	0.96604	0.95806	0.94246	0.92162	0.91145	0.89463	0.8868
	1.0675	0.98962	0.96548	0.95768	0.94274	0.9212	0.91113	0.89383	0.88618
	1.06917	0.99003	0.96581	0.95757	0.94222	0.92119	0.91062	0.89334	0.88606
	1.07083	0.99015	0.96681	0.95871	0.94152	0.92143	0.91029	0.89341	0.88531
	1.0725	0.99035	0.96628	0.9584	0.94212	0.92074	0.9109	0.89397	0.88485
	1.07417	0.9903	0.96595	0.95799	0.94181	0.92132	0.91114	0.89437	0.88562
	1.07583	0.98959	0.96594	0.95719	0.94186	0.9217	0.91047	0.8936	0.88469
	1.0775	0.99098	0.96578	0.9565	0.94269	0.92249	0.91069	0.89391	0.88544
	1.07917	0.99078	0.96625	0.95763	0.94223	0.92134	0.91146	0.89458	0.88517
	1.08083	0.99189	0.96475	0.95802	0.94168	0.91994	0.91099	0.89439	0.88582
	1.0825	0.99051	0.96477	0.95709	0.94176	0.92078	0.91158	0.89522	0.88465
	1.08417	0.99062	0.96544	0.95755	0.94116	0.92231	0.91159	0.89447	0.88505
	1.08583	0.99012	0.96502	0.95688	0.94264	0.92094	0.91056	0.89373	0.88594
	1.0875	0.99024	0.9651	0.95703	0.9413	0.92112	0.91089	0.89272	0.88387
	1.08917	0.9905	0.96594	0.95641	0.94285	0.92019	0.91201	0.89472	0.88509
	1.09083	0.99117	0.96465	0.95696	0.94171	0.92061	0.91139	0.89385	0.88515
	1.0925	0.99085	0.96479	0.95593	0.94108	0.92045	0.91118	0.89424	0.88399
	1.09417	0.99108	0.96501	0.95738	0.94192	0.92103	0.91023	0.89409	0.88469
	1.09583	0.99079	0.96499	0.95606	0.9412	0.92062	0.91056	0.89394	0.88405
	1.0975	0.98916	0.96405	0.95617	0.941	0.91992	0.91168	0.89366	0.88425
	1.09917	0.9908	0.96467	0.95632	0.94057	0.91991	0.91114	0.89486	0.88491
	1.10083	0.99018	0.9647	0.95503	0.94164	0.92036	0.91076	0.89432	0.88431
	1.1025	0.991	0.96411	0.95538	0.94125	0.92069	0.91056	0.89335	0.88482
	1.10417	0.9904	0.96451	0.95427	0.9415	0.91925	0.91091	0.89282	0.88439
	1.10583	0.99068	0.96424	0.95587	0.94125	0.91985	0.91019	0.89435	0.88488
	1.1075	0.99023	0.96437	0.95567	0.94068	0.91854	0.91117	0.89395	0.88539
	1.10917	0.98802	0.96483	0.95502	0.94082	0.91909	0.91057	0.89423	0.88422
	1.11083	0.99087	0.96393	0.95515	0.94112	0.91945	0.91035	0.89336	0.88545
	1.1125	0.98843	0.96433	0.95354	0.94024	0.91969	0.91227	0.89294	0.88409
	1.11417	0.98948	0.9637	0.95453	0.94146	0.9184	0.91145	0.89357	0.88579
	1.11583	0.98933	0.96453	0.95467	0.94027	0.91855	0.91017	0.89386	0.88358
	1.1175	0.98933	0.9646	0.95424	0.94102	0.91884	0.91167	0.89309	0.88569
	1.11917	0.98697	0.96341	0.95352	0.94087	0.91818	0.91074	0.89237	0.88492
	1.12083	0.98793	0.96335	0.95433	0.94117	0.9175	0.91045	0.89301	0.88456
	1.1225	0.98851	0.96375	0.95423	0.94015	0.91783	0.91178	0.89328	0.88481
	1.12417	0.98833	0.96419	0.9539	0.94076	0.91912	0.91044	0.89299	0.88439
	1.12583	0.98747	0.96316	0.95389	0.94067	0.91895	0.91024	0.89324	0.88639
	1.1275	0.9889	0.96264	0.9552	0.94015	0.91758	0.91133	0.89295	0.8846
	1.12917	0.98786	0.9633	0.95439	0.94172	0.91761	0.91106	0.89316	0.88634
	1.13083	0.98856	0.96361	0.95474	0.94001	0.91834	0.9112	0.89189	0.88512
	1.1325	0.98742	0.96408	0.95421	0.94086	0.91909	0.91024	0.89264	0.88545
	1.13417	0.98791	0.96324	0.95431	0.94067	0.91807	0.91127	0.89154	0.88553
	1.13583	0.98801	0.96282	0.95476	0.94179	0.9194	0.91062	0.89246	0.88547
	1.1375	0.98878	0.96343	0.954	0.94214	0.91987	0.90989	0.89393	0.88576
	1.13917	0.98893	0.96261	0.95456	0.94076	0.91835	0.91085	0.89253	0.88636
	1.14083	0.98913	0.96331	0.95437	0.94099	0.91894	0.9105	0.89223	0.88549
	1.1425	0.98863	0.96181	0.95397	0.94141	0.91886	0.91107	0.8935	0.88576
	1.14417	0.99102	0.96243	0.95416	0.9415	0.91879	0.91105	0.89309	0.88594
	1.14583	0.9904	0.96221	0.95367	0.94116	0.91837	0.91175	0.89349	0.88658
	1.1475	0.98903	0.96258	0.95418	0.94099	0.91863	0.91088	0.89189	0.88676
	1.14917	0.98993	0.96295	0.95358	0.94153	0.91916	0.91015	0.89209	0.88531
	1.15083	0.98926	0.96226	0.95384	0.9411	0.91876	0.9104	0.89254	0.88628
	1.1525	0.98979	0.96318	0.95425	0.94126	0.91864	0.91139	0.89272	0.88754
	1.15417	0.99086	0.96239	0.95394	0.9405	0.91906	0.91168	0.89304	0.88679
	1.15583	0.98983	0.96284	0.95401	0.94102	0.91908	0.91062	0.89227	0.88657
	1.1575	0.98919	0.96192	0.95437	0.94063	0.91877	0.91036	0.89254	0.88561
	1.15917	0.99053	0.96141	0.95527	0.94003	0.91912	0.91158	0.89206	0.88572
	1.16083	0.99014	0.96135	0.95367	0.94047	0.91872	0.91056	0.89286	0.88513
	1.1625	0.99063	0.96308	0.95453	0.94024	0.92003	0.91035	0.89331	0.88508
	1.16417	0.99242	0.96188	0.95472	0.94077	0.91832	0.91165	0.89322	0.88628
	1.16583	0.99096	0.96216	0.954	0.94023	0.9184	0.91014	0.89254	0.88567
	1.1675	0.99191	0.96207	0.95266	0.94114	0.91935	0.90973	0.893	0.88354
	1.16917	0.99181	0.96273	0.95326	0.94056	0.91989	0.91122	0.89294	0.88548
	1.17083	0.99196	0.96217	0.95413	0.93954	0.92062	0.91041	0.89395	0.88413
	1.1725	0.99173	0.96212	0.9551	0.94035	0.919	0.91088	0.89173	0.88447
	1.17417	0.99227	0.96093	0.95482	0.93958	0.91938	0.91003	0.89379	0.88385
	1.17583	0.99106	0.96117	0.95437	0.9407	0.91918	0.90945	0.893	0.88416
	1.1775	0.99226	0.96209	0.95471	0.94056	0.92046	0.90976	0.89349	0.88515
	1.17917	0.99003	0.96264	0.95468	0.94007	0.91959	0.91006	0.89315	0.88428
	1.18083	0.99089	0.96189	0.95475	0.94015	0.92022	0.90948	0.89307	0.88338
	1.1825	0.99162	0.96191	0.95426	0.94016	0.91898	0.91001	0.89464	0.88437
	1.18417	0.99132	0.96148	0.95354	0.94004	0.91914	0.90947	0.89263	0.88354
	1.18583	0.99061	0.9607	0.95458	0.93942	0.9207	0.90976	0.89362	0.88327
	1.1875	0.99081	0.96192	0.95325	0.94006	0.92005	0.90919	0.89341	0.88315
	1.18917	0.99166	0.96167	0.95573	0.93979	0.91962	0.90912	0.89299	0.88296
	1.19083	0.99338	0.96196	0.95423	0.94048	0.9202	0.90941	0.89409	0.88199
	1.1925	0.98994	0.96195	0.95386	0.94015	0.91994	0.90918	0.89222	0.88268
	1.19417	0.99017	0.96262	0.95529	0.93998	0.91976	0.90893	0.89364	0.88306
	1.19583	0.99123	0.96104	0.95365	0.93996	0.91953	0.90922	0.89338	0.88275
	1.1975	0.99173	0.96208	0.95286	0.93925	0.91906	0.91063	0.89467	0.88279
	1.19917	0.99032	0.96066	0.95246	0.93937	0.91891	0.909	0.89329	0.88304
	1.20083	0.98988	0.9614	0.95356	0.9394	0.92023	0.90918	0.89275	0.88328
	1.2025	0.99236	0.96075	0.95306	0.94014	0.91964	0.90998	0.89362	0.88191
	1.20417	0.99112	0.96167	0.95358	0.93927	0.92019	0.91021	0.89214	0.88317
	1.20583	0.99031	0.96123	0.95199	0.94003	0.92024	0.90869	0.89377	0.8821
	1.2075	0.99063	0.9603	0.95249	0.93938	0.92039	0.90884	0.89211	0.88217
	1.20917	0.99008	0.9603	0.95211	0.93844	0.92037	0.90888	0.8927	0.88204
	1.21083	0.99111	0.96201	0.95183	0.93974	0.91896	0.90872	0.89392	0.8818
	1.2125	0.98997	0.96172	0.95306	0.93791	0.91933	0.90936	0.89286	0.88116
	1.21417	0.98954	0.96175	0.95229	0.9391	0.91982	0.90991	0.89388	0.88235
	1.21583	0.99021	0.96106	0.9525	0.93852	0.92025	0.90925	0.89367	0.88275
	1.2175	0.98958	0.96199	0.95145	0.93848	0.91951	0.90934	0.89247	0.88168
	1.21917	0.99101	0.96175	0.95202	0.93741	0.92031	0.90992	0.89337	0.88186
	1.22083	0.98903	0.96108	0.95098	0.93828	0.9192	0.90979	0.89308	0.88266
	1.2225	0.98914	0.96167	0.95149	0.93784	0.92026	0.90994	0.89289	0.88243
	1.22417	0.98891	0.96156	0.95116	0.93777	0.92003	0.90866	0.89154	0.88024
	1.22583	0.98928	0.96126	0.95184	0.93836	0.91881	0.90891	0.89301	0.88207
	1.2275	0.98752	0.96192	0.95033	0.93867	0.91983	0.90912	0.89295	0.88149
	1.22917	0.98737	0.96154	0.95136	0.9376	0.91855	0.90977	0.89246	0.88196
	1.23083	0.98954	0.9618	0.95054	0.93752	0.92043	0.90949	0.89193	0.8822
	1.2325	0.98879	0.96064	0.95152	0.93657	0.91971	0.91037	0.89275	0.88075
	1.23417	0.98991	0.96141	0.95105	0.93821	0.91843	0.90919	0.89194	0.88191
	1.23583	0.98879	0.96129	0.95101	0.93695	0.91997	0.90935	0.89244	0.88138
	1.2375	0.98903	0.95994	0.9511	0.93739	0.91836	0.90884	0.89239	0.88177
	1.23917	0.98915	0.96139	0.95161	0.93761	0.91852	0.90898	0.892	0.8821
	1.24083	0.98901	0.96076	0.95165	0.93722	0.9196	0.90978	0.89072	0.8818
	1.2425	0.98871	0.96112	0.95075	0.93717	0.91819	0.9083	0.89194	0.88258
	1.24417	0.99012	0.96243	0.95074	0.93771	0.91806	0.90867	0.89168	0.88185
	1.24583	0.98905	0.96058	0.9521	0.93706	0.91826	0.90948	0.89209	0.88213
	1.2475	0.98974	0.96063	0.95131	0.93804	0.91828	0.9102	0.89124	0.8833
	1.24917	0.98824	0.96102	0.95166	0.93739	0.91922	0.90813	0.89119	0.88204
	1.25083	0.98961	0.96108	0.95132	0.93796	0.91883	0.90993	0.89028	0.88211
	1.2525	0.9885	0.96135	0.95048	0.93796	0.91918	0.90855	0.89008	0.88142
	1.25417	0.98865	0.96074	0.9501	0.93743	0.91761	0.90926	0.89065	0.88202
	1.25583	0.98733	0.96076	0.95068	0.93683	0.91781	0.90909	0.89156	0.88272
	1.2575	0.98817	0.96003	0.95188	0.93813	0.91895	0.90847	0.89107	0.88199
	1.25917	0.98741	0.96052	0.95158	0.93679	0.91747	0.90981	0.89068	0.88248
	1.26083	0.98702	0.96202	0.95108	0.93813	0.91786	0.90864	0.8909	0.8817
	1.2625	0.98819	0.96123	0.95132	0.93698	0.91822	0.90885	0.89142	0.88154
	1.26417	0.98856	0.96114	0.95156	0.93826	0.91844	0.90977	0.89105	0.88235
	1.26583	0.98908	0.96124	0.95202	0.93819	0.91861	0.90872	0.89095	0.88186
	1.2675	0.98844	0.9603	0.95113	0.93796	0.91899	0.90884	0.89052	0.8816
	1.26917	0.98914	0.96112	0.95069	0.93678	0.91826	0.90889	0.89105	0.88128
	1.27083	0.98814	0.96066	0.95099	0.93721	0.91737	0.90914	0.8905	0.8825
	1.2725	0.99027	0.95976	0.95103	0.93906	0.9169	0.90936	0.89046	0.88206
	1.27417	0.98963	0.95968	0.95077	0.93695	0.91752	0.90932	0.89084	0.88133
	1.27583	0.98887	0.96076	0.95141	0.93742	0.91808	0.90893	0.89046	0.88148
	1.2775	0.98749	0.96114	0.95071	0.93804	0.91726	0.90765	0.89126	0.88076
	1.27917	0.98925	0.95975	0.95132	0.93741	0.91714	0.90881	0.89166	0.88253
	1.28083	0.98819	0.9606	0.95093	0.93785	0.91666	0.90882	0.89166	0.88269
	1.2825	0.98837	0.96033	0.95036	0.93687	0.91712	0.90877	0.89007	0.8819
	1.28417	0.98904	0.96046	0.95002	0.93704	0.91611	0.90745	0.89167	0.88208
	1.28583	0.98776	0.95943	0.95036	0.93721	0.91643	0.90826	0.89163	0.88023
	1.2875	0.98923	0.95979	0.9504	0.93733	0.91636	0.90817	0.89197	0.88139
	1.28917	0.98799	0.96052	0.95003	0.93692	0.91631	0.90802	0.89171	0.88171
	1.29083	0.98948	0.96019	0.95135	0.93579	0.91579	0.90801	0.89061	0.88121
	1.2925	0.98885	0.95963	0.95072	0.9363	0.91572	0.9082	0.89118	0.88241
	1.29417	0.98955	0.95938	0.95092	0.9363	0.91729	0.90737	0.89169	0.88116
	1.29583	0.99069	0.95986	0.9515	0.93738	0.9165	0.90663	0.89216	0.88127
	1.2975	0.98814	0.96054	0.95032	0.93669	0.91662	0.90774	0.89191	0.88076
	1.29917	0.989	0.95954	0.94946	0.93608	0.91707	0.9086	0.89146	0.88123
	1.30083	0.99033	0.95913	0.95124	0.93647	0.91566	0.90819	0.89117	0.88156
	1.3025	0.99104	0.95941	0.95056	0.9364	0.91679	0.90808	0.89075	0.88223
	1.30417	0.99092	0.95948	0.95059	0.93624	0.91549	0.90847	0.89225	0.88184
	1.30583	0.99153	0.95981	0.9508	0.93662	0.91707	0.90829	0.89204	0.88068
	1.3075	0.99006	0.95896	0.95099	0.93569	0.91598	0.90757	0.89243	0.8812
	1.30917	0.98936	0.95878	0.9509	0.93545	0.9167	0.90791	0.89267	0.88043
	1.31083	0.99014	0.95899	0.95171	0.93596	0.91553	0.9087	0.89155	0.88152
	1.3125	0.98942	0.95885	0.95094	0.93561	0.91744	0.90828	0.89098	0.88083
	1.31417	0.98889	0.95876	0.95148	0.93677	0.91627	0.90853	0.89257	0.88057
	1.31583	0.9908	0.95808	0.95068	0.93716	0.91662	0.90812	0.89222	0.88094
	1.3175	0.98947	0.95869	0.9501	0.93609	0.91569	0.90848	0.89234	0.88081
	1.31917	0.98962	0.95858	0.95085	0.93565	0.91691	0.90797	0.89178	0.88171
	1.32083	0.9896	0.95778	0.94967	0.93529	0.91741	0.90833	0.89133	0.88001
	1.3225	0.98972	0.95784	0.95039	0.93598	0.91694	0.90809	0.89214	0.88035
	1.32417	0.99026	0.95864	0.95035	0.93553	0.91607	0.90823	0.89231	0.88009
	1.32583	0.98931	0.95815	0.9499	0.9363	0.916	0.90842	0.89221	0.88103
	1.3275	0.98984	0.95817	0.95005	0.93631	0.91696	0.90827	0.89136	0.87984
	1.32917	0.98921	0.95777	0.94948	0.93626	0.91786	0.90898	0.89306	0.88095
	1.33083	0.98927	0.95811	0.9488	0.93612	0.91698	0.90922	0.89259	0.87998
	1.3325	0.98982	0.95864	0.94918	0.93603	0.91748	0.90864	0.89212	0.88149
	1.33417	0.98993	0.95864	0.94973	0.93484	0.91601	0.90841	0.89177	0.87983
	1.33583	0.99048	0.95933	0.94919	0.93588	0.91733	0.909	0.89208	0.88128
	1.3375	0.98961	0.95836	0.94818	0.93643	0.91636	0.90893	0.89261	0.87934
	1.33917	0.99018	0.95717	0.94824	0.93528	0.91704	0.9089	0.89144	0.87897
	1.34083	0.98823	0.95772	0.94835	0.93615	0.91697	0.90894	0.89213	0.87907
	1.3425	0.98849	0.958	0.94804	0.93571	0.91632	0.90955	0.89233	0.87962
	1.34417	0.99044	0.95806	0.9473	0.93543	0.91733	0.90777	0.89216	0.88044
	1.34583	0.9884	0.95774	0.94804	0.93485	0.91642	0.90874	0.89147	0.88038
	1.3475	0.98966	0.95895	0.94789	0.9349	0.91666	0.90843	0.8919	0.88163
	1.34917	0.98869	0.95856	0.94661	0.93495	0.91682	0.9095	0.89137	0.882
	1.35083	0.98676	0.95798	0.9465	0.93504	0.9176	0.9087	0.8914	0.88127
	1.3525	0.98933	0.95708	0.94806	0.93504	0.91831	0.90862	0.89123	0.88056
	1.35417	0.98842	0.9565	0.94784	0.93485	0.91686	0.90795	0.89131	0.88108
	1.35583	0.98906	0.95756	0.94675	0.93443	0.91673	0.90798	0.89187	0.88167
	1.3575	0.9887	0.95781	0.94763	0.93436	0.91589	0.90843	0.89194	0.88142
	1.35917	0.98724	0.9576	0.94772	0.93397	0.91596	0.90871	0.89078	0.88088
	1.36083	0.98984	0.95699	0.94724	0.93343	0.91802	0.90802	0.89118	0.8814
	1.3625	0.98775	0.95755	0.94785	0.93434	0.91645	0.90904	0.89144	0.88211
	1.36417	0.98847	0.95706	0.9471	0.93341	0.91715	0.90866	0.89209	0.88202
	1.36583	0.98791	0.95843	0.94844	0.93352	0.91697	0.90809	0.89123	0.88182
	1.3675	0.98854	0.95656	0.94768	0.93354	0.91683	0.90811	0.89044	0.88148
	1.36917	0.98689	0.95679	0.94751	0.93279	0.91754	0.90757	0.89165	0.88205
	1.37083	0.98748	0.95753	0.94839	0.93376	0.91721	0.90751	0.89172	0.88104
	1.3725	0.98856	0.957	0.94788	0.93299	0.91801	0.9087	0.89043	0.88212
	1.37417	0.98723	0.95718	0.94759	0.93316	0.91758	0.90754	0.89013	0.88185
	1.37583	0.98817	0.95618	0.94706	0.93338	0.91783	0.90753	0.89127	0.88337
	1.3775	0.98868	0.95658	0.94752	0.93314	0.91739	0.90838	0.89096	0.88241
	1.37917	0.98802	0.95741	0.94743	0.9326	0.91725	0.90816	0.89162	0.88236
	1.38083	0.98761	0.95718	0.94863	0.93277	0.91742	0.90899	0.88961	0.88189
	1.3825	0.98667	0.95712	0.94801	0.93396	0.91738	0.90777	0.89173	0.88314
	1.38417	0.98797	0.95631	0.94809	0.93273	0.91697	0.90836	0.89109	0.88326
	1.38583	0.9868	0.95703	0.94935	0.93274	0.9169	0.90887	0.89202	0.88313
	1.3875	0.98804	0.95606	0.94865	0.9342	0.91733	0.90806	0.89172	0.88322
	1.38917	0.98621	0.95722	0.94745	0.9328	0.91736	0.90834	0.89103	0.88233
	1.39083	0.9864	0.95681	0.94812	0.93265	0.91781	0.90837	0.8909	0.88298
	1.3925	0.98603	0.95628	0.9469	0.93408	0.91865	0.90816	0.89146	0.88238
	1.39417	0.98718	0.95571	0.94726	0.93224	0.91658	0.90865	0.89115	0.88311
	1.39583	0.98747	0.95704	0.94787	0.93349	0.91797	0.90804	0.8918	0.88324
	1.3975	0.98733	0.95726	0.94595	0.93394	0.91755	0.90869	0.8916	0.8823
	1.39917	0.98699	0.95756	0.94793	0.93249	0.91703	0.9077	0.89154	0.88221
	1.40083	0.9877	0.95574	0.94768	0.93334	0.91659	0.90869	0.8906	0.88178
	1.4025	0.98613	0.95696	0.94638	0.93294	0.91757	0.90833	0.89188	0.8818
	1.40417	0.98816	0.95611	0.94826	0.9329	0.91831	0.90825	0.89033	0.88268
	1.40583	0.9874	0.95636	0.94782	0.93226	0.91841	0.9079	0.89033	0.88216
	1.4075	0.98812	0.95604	0.94824	0.93283	0.91701	0.90857	0.89181	0.88051
	1.40917	0.98761	0.95658	0.94914	0.93253	0.91774	0.90766	0.89221	0.88139
	1.41083	0.98759	0.95571	0.94802	0.93194	0.91692	0.90706	0.89228	0.8815
	1.4125	0.98685	0.95601	0.94682	0.93221	0.91795	0.90748	0.8918	0.88166
	1.41417	0.98667	0.95629	0.94683	0.93199	0.91666	0.90678	0.89183	0.88113
	1.41583	0.98744	0.95569	0.94724	0.93221	0.91733	0.90758	0.89338	0.88116
	1.4175	0.98656	0.95599	0.94829	0.93167	0.91788	0.90719	0.8924	0.88126
	1.41917	0.98922	0.95561	0.9485	0.93141	0.91665	0.9065	0.89136	0.88257
	1.42083	0.98912	0.95538	0.94811	0.93152	0.91686	0.90648	0.89209	0.88155
	1.4225	0.9871	0.95577	0.9476	0.93199	0.91801	0.90659	0.89122	0.8827
	1.42417	0.98711	0.95561	0.94745	0.93176	0.91805	0.90628	0.89126	0.88236
	1.42583	0.98791	0.95524	0.94695	0.93144	0.91771	0.90648	0.89264	0.88248
	1.4275	0.98909	0.95541	0.94942	0.93108	0.91647	0.90592	0.89277	0.88279
	1.42917	0.98957	0.95586	0.94748	0.93201	0.91669	0.90574	0.89278	0.88257
	1.43083	0.98791	0.95588	0.9484	0.93214	0.91675	0.90616	0.89262	0.88245
	1.4325	0.98958	0.95524	0.94824	0.93196	0.91574	0.9066	0.89195	0.88292
	1.43417	0.9879	0.95528	0.94775	0.93068	0.91717	0.90759	0.89166	0.88307
	1.43583	0.98937	0.95542	0.94845	0.93138	0.91683	0.90631	0.89348	0.88238
	1.4375	0.98923	0.95529	0.94743	0.93182	0.91616	0.90719	0.89184	0.88237
	1.43917	0.98975	0.95507	0.94708	0.93103	0.91652	0.90645	0.89108	0.88369
	1.44083	0.98898	0.95599	0.94846	0.93217	0.91699	0.90725	0.89293	0.88315
	1.4425	0.98927	0.95546	0.9484	0.9319	0.91723	0.90705	0.89229	0.88338
	1.44417	0.98884	0.95518	0.94852	0.93255	0.9168	0.90692	0.89203	0.88335
	1.44583	0.98972	0.95472	0.94729	0.93209	0.91719	0.90733	0.89089	0.88361
	1.4475	0.99062	0.95534	0.94843	0.93226	0.91681	0.9071	0.89187	0.88454
	1.44917	0.98987	0.95626	0.94761	0.93334	0.91728	0.90699	0.89208	0.88384
	1.45083	0.99064	0.95545	0.94694	0.93254	0.91634	0.90735	0.89214	0.88433
	1.4525	0.99044	0.95532	0.94822	0.93244	0.91776	0.90733	0.89275	0.88465
	1.45417	0.99023	0.95593	0.94706	0.93202	0.91833	0.90757	0.89123	0.88399
	1.45583	0.9907	0.95629	0.94671	0.93242	0.91623	0.90827	0.89175	0.88382
	1.4575	0.99074	0.95478	0.94767	0.93168	0.91678	0.90828	0.89123	0.88503
	1.45917	0.989	0.95572	0.94679	0.93224	0.91668	0.90855	0.89057	0.88452
	1.46083	0.98954	0.95503	0.9469	0.93137	0.91543	0.90787	0.89027	0.88514
	1.4625	0.98926	0.95614	0.94557	0.9318	0.91735	0.90765	0.89037	0.88394
	1.46417	0.98895	0.95477	0.94677	0.93176	0.91703	0.90698	0.89085	0.8847
	1.46583	0.98953	0.95589	0.94718	0.9323	0.91533	0.90661	0.89073	0.88333
	1.4675	0.99016	0.95584	0.94659	0.93218	0.91586	0.90729	0.89125	0.88447
	1.46917	0.99021	0.95467	0.9471	0.932	0.91616	0.90713	0.89011	0.88392
	1.47083	0.9889	0.95577	0.94756	0.93209	0.91626	0.90752	0.89001	0.88478
	1.4725	0.98814	0.95607	0.94745	0.93213	0.91556	0.90785	0.89041	0.88399
	1.47417	0.98942	0.95485	0.94602	0.9321	0.91538	0.90714	0.88946	0.88408
	1.47583	0.98877	0.95517	0.94676	0.9317	0.91586	0.90667	0.8897	0.88435
	1.4775	0.98911	0.95529	0.94619	0.93171	0.91604	0.90611	0.88907	0.884
	1.47917	0.98906	0.9554	0.94699	0.93189	0.91592	0.90522	0.88957	0.88395
	1.48083	0.98813	0.95536	0.94587	0.93215	0.91548	0.90579	0.89064	0.88412
	1.4825	0.98808	0.95529	0.94654	0.93171	0.91632	0.90653	0.88965	0.88436
	1.48417	0.98792	0.95503	0.94524	0.93221	0.91587	0.90585	0.89082	0.88375
	1.48583	0.98883	0.95519	0.94599	0.93172	0.91501	0.90663	0.89062	0.8828
	1.4875	0.98852	0.95471	0.94508	0.93212	0.91478	0.90628	0.89107	0.88306
	1.48917	0.98774	0.95447	0.94482	0.93255	0.91461	0.9059	0.88983	0.88321
	1.49083	0.98715	0.95532	0.94498	0.93211	0.91625	0.90685	0.8904	0.88481
	1.4925	0.98541	0.95439	0.94632	0.93251	0.91466	0.90618	0.89032	0.8837
	1.49417	0.98672	0.95448	0.94589	0.93214	0.91348	0.90614	0.88977	0.885
	1.49583	0.98576	0.95438	0.94424	0.93221	0.91472	0.90703	0.89043	0.88379
	1.4975	0.98608	0.95574	0.94508	0.93227	0.91431	0.90636	0.89064	0.88405
	1.49917	0.9873	0.95471	0.94464	0.93194	0.91485	0.90613	0.89058	0.88377
	1.50083	0.98583	0.95393	0.94509	0.93244	0.9141	0.9059	0.89059	0.88274
	1.5025	0.98622	0.95456	0.94458	0.93193	0.91395	0.9069	0.89134	0.88387
	1.50417	0.98581	0.95408	0.94412	0.93237	0.91496	0.90671	0.89182	0.88468
	1.50583	0.98679	0.95417	0.9448	0.93252	0.91455	0.90696	0.89099	0.88365
	1.5075	0.98643	0.95375	0.94395	0.93212	0.91502	0.90827	0.89009	0.88358
	1.50917	0.98675	0.95389	0.94354	0.93157	0.91471	0.90691	0.89011	0.884
	1.51083	0.98631	0.95392	0.94377	0.93293	0.9144	0.90704	0.89137	0.88373
	1.5125	0.98503	0.95438	0.94428	0.93315	0.91338	0.90659	0.89106	0.88306
	1.51417	0.98603	0.95375	0.94382	0.93157	0.91308	0.90682	0.89165	0.88277
	1.51583	0.98503	0.95298	0.94408	0.93232	0.91499	0.90661	0.89067	0.88306
	1.5175	0.98602	0.95239	0.94396	0.93246	0.91484	0.90729	0.89032	0.88268
	1.51917	0.98578	0.95243	0.94398	0.93286	0.91382	0.90688	0.89088	0.88318
	1.52083	0.98687	0.95281	0.94384	0.93231	0.91383	0.90637	0.89057	0.88365
	1.5225	0.98603	0.95345	0.9437	0.93153	0.9135	0.90735	0.89031	0.88306
	1.52417	0.98648	0.95324	0.94402	0.93242	0.91383	0.90674	0.89104	0.8835
	1.52583	0.98601	0.95295	0.94408	0.93268	0.91318	0.90592	0.88894	0.8837
	1.5275	0.98653	0.95216	0.9449	0.93232	0.91335	0.90623	0.89096	0.8831
	1.52917	0.98697	0.95349	0.94407	0.93215	0.91437	0.90699	0.89055	0.88335
	1.53083	0.98645	0.95299	0.94314	0.93229	0.91322	0.90602	0.89052	0.88203
	1.5325	0.98787	0.95328	0.94383	0.93202	0.91294	0.90693	0.89026	0.88419
	1.53417	0.98803	0.95284	0.94292	0.93215	0.91337	0.90658	0.8903	0.88379
	1.53583	0.98566	0.95289	0.9442	0.93125	0.91329	0.90639	0.89021	0.88254
	1.5375	0.98861	0.9538	0.94427	0.9316	0.91467	0.90543	0.8896	0.88338
	1.53917	0.98704	0.95314	0.94404	0.93182	0.91313	0.90664	0.89027	0.88299
	1.54083	0.9885	0.95373	0.9448	0.93156	0.91304	0.9059	0.89074	0.88376
	1.5425	0.98846	0.95327	0.94448	0.93036	0.91289	0.90632	0.889	0.88266
	1.54417	0.98747	0.95338	0.944	0.93103	0.91265	0.90561	0.89042	0.88274
	1.54583	0.98715	0.95345	0.94324	0.93006	0.9133	0.90693	0.88947	0.88432
	1.5475	0.98705	0.9542	0.94462	0.931	0.9141	0.90672	0.88943	0.88324
	1.54917	0.98923	0.9536	0.94486	0.92952	0.91253	0.90705	0.88913	0.8818
	1.55083	0.98787	0.95342	0.94385	0.93108	0.91319	0.90663	0.88941	0.88279
	1.5525	0.98716	0.95245	0.94304	0.93024	0.91276	0.90686	0.88918	0.88222
	1.55417	0.98864	0.95455	0.94394	0.92963	0.91372	0.90653	0.88965	0.8823
	1.55583	0.98911	0.95509	0.94329	0.92957	0.91312	0.90761	0.88815	0.88224
	1.5575	0.9885	0.95424	0.94477	0.93029	0.91425	0.90719	0.88964	0.88204
	1.55917	0.98785	0.95453	0.94321	0.93014	0.91312	0.90817	0.88885	0.88254
	1.56083	0.98799	0.95341	0.94361	0.92991	0.91302	0.90746	0.88982	0.88154
	1.5625	0.98824	0.95344	0.94326	0.92918	0.91391	0.90768	0.88858	0.88189
	1.56417	0.9871	0.95328	0.94287	0.92956	0.91262	0.90838	0.89014	0.88351
	1.56583	0.98904	0.95409	0.94358	0.92987	0.91401	0.90679	0.88933	0.88118
	1.5675	0.98851	0.95416	0.94357	0.92985	0.91317	0.90699	0.88957	0.88229
	1.56917	0.99049	0.9526	0.94273	0.92979	0.91381	0.90699	0.88813	0.88032
	1.57083	0.98841	0.95291	0.94343	0.92942	0.91344	0.90751	0.88883	0.88186
	1.5725	0.98828	0.95341	0.94458	0.92986	0.91275	0.90765	0.88922	0.88102
	1.57417	0.98827	0.95334	0.94294	0.93052	0.91316	0.90675	0.88898	0.88187
	1.57583	0.98872	0.9536	0.94289	0.92948	0.91439	0.90753	0.88898	0.88097
	1.5775	0.98914	0.95252	0.94321	0.92974	0.91239	0.90663	0.88834	0.88181
	1.57917	0.98917	0.95352	0.9452	0.92944	0.9137	0.9065	0.88936	0.88302
	1.58083	0.98984	0.95378	0.94352	0.92913	0.91344	0.90681	0.88875	0.88149
	1.5825	0.98899	0.95403	0.94303	0.92937	0.91204	0.90623	0.88899	0.88059
	1.58417	0.9903	0.95319	0.94209	0.93019	0.91342	0.90724	0.88832	0.88132
	1.58583	0.98987	0.95262	0.94317	0.93017	0.91362	0.90616	0.89005	0.88189
	1.5875	0.98985	0.95276	0.94398	0.92941	0.91133	0.90661	0.8894	0.88167
	1.58917	0.98975	0.95352	0.9437	0.92983	0.9135	0.90604	0.89091	0.88145
	1.59083	0.98991	0.95254	0.94387	0.92969	0.91259	0.90604	0.88947	0.88138
	1.5925	0.9894	0.95257	0.94295	0.92921	0.91371	0.90595	0.88973	0.88093
	1.59417	0.98866	0.9527	0.94352	0.9293	0.91237	0.90516	0.88999	0.88049
	1.59583	0.98868	0.95272	0.94315	0.92939	0.91357	0.90585	0.88974	0.88173
	1.5975	0.98992	0.95307	0.94443	0.9287	0.9122	0.90555	0.88995	0.88093
	1.59917	0.98867	0.95272	0.94313	0.92913	0.91354	0.90581	0.88948	0.88116
	1.60083	0.98867	0.9514	0.94153	0.92902	0.91437	0.90625	0.89072	0.88079
	1.6025	0.98853	0.95232	0.94278	0.92883	0.91306	0.90563	0.89108	0.88094
	1.60417	0.98827	0.95221	0.94156	0.92888	0.9141	0.90663	0.89077	0.88153
	1.60583	0.98756	0.95209	0.94184	0.92858	0.91296	0.90654	0.89109	0.8807
	1.6075	0.9868	0.95278	0.94265	0.9289	0.91356	0.90481	0.89062	0.88108
	1.60917	0.98644	0.95196	0.94223	0.92889	0.91313	0.90655	0.88991	0.88144
	1.61083	0.9899	0.95247	0.94162	0.9289	0.91441	0.9055	0.89023	0.88029
	1.6125	0.98532	0.95164	0.94117	0.9286	0.91425	0.9055	0.89033	0.8814
	1.61417	0.98891	0.95237	0.94254	0.92879	0.91438	0.90617	0.8904	0.88159
	1.61583	0.98759	0.95175	0.94121	0.92882	0.91266	0.90701	0.8903	0.88139
	1.6175	0.98718	0.95087	0.94124	0.92903	0.91361	0.90585	0.89123	0.88208
	1.61917	0.98719	0.95255	0.94039	0.92799	0.91325	0.90674	0.89228	0.88193
	1.62083	0.98844	0.95192	0.93988	0.9297	0.91348	0.90679	0.89075	0.88213
	1.6225	0.98946	0.95203	0.94039	0.9293	0.91274	0.90607	0.89098	0.88083
	1.62417	0.98945	0.953	0.93994	0.92945	0.91326	0.90643	0.89116	0.88096
	1.62583	0.98657	0.95166	0.94158	0.92962	0.91499	0.90635	0.89063	0.88056
	1.6275	0.98832	0.95246	0.9402	0.92903	0.91357	0.90648	0.88979	0.88147
	1.62917	0.98713	0.95296	0.94147	0.93041	0.91319	0.90672	0.89052	0.88142
	1.63083	0.98841	0.95276	0.93927	0.93014	0.91339	0.90721	0.88983	0.88115
	1.6325	0.98759	0.95297	0.94085	0.92974	0.91353	0.90629	0.88984	0.88088
	1.63417	0.98865	0.95184	0.94044	0.93	0.91339	0.90619	0.89049	0.88195
	1.63583	0.98699	0.95177	0.94054	0.92972	0.91373	0.9058	0.88986	0.88191
	1.6375	0.98914	0.95166	0.93999	0.92967	0.91254	0.90618	0.8908	0.88156
	1.63917	0.98682	0.95169	0.9407	0.92939	0.91343	0.90682	0.88984	0.88068
	1.64083	0.98622	0.95124	0.94146	0.92981	0.91339	0.90561	0.88929	0.88124
	1.6425	0.98725	0.95105	0.94038	0.93057	0.91424	0.90574	0.88999	0.88164
	1.64417	0.98666	0.95158	0.94104	0.93004	0.91436	0.90524	0.88946	0.88079
	1.64583	0.98867	0.95113	0.94224	0.92954	0.91391	0.90602	0.88957	0.88138
	1.6475	0.98694	0.95192	0.93977	0.92963	0.91372	0.90561	0.8884	0.88035
	1.64917	0.98808	0.95124	0.94121	0.9297	0.91321	0.90489	0.88939	0.88114
	1.65083	0.98786	0.95158	0.94106	0.92948	0.91477	0.90602	0.88935	0.88002
	1.6525	0.98597	0.95102	0.94055	0.92927	0.91363	0.90564	0.88878	0.88052
	1.65417	0.98797	0.95139	0.94023	0.92803	0.91391	0.90518	0.8896	0.88007
	1.65583	0.98629	0.95124	0.93981	0.92992	0.91433	0.90586	0.88996	0.88122
	1.6575	0.98763	0.95158	0.94105	0.92898	0.91386	0.90558	0.88885	0.88033
	1.65917	0.98779	0.95079	0.94049	0.92865	0.91339	0.90535	0.88986	0.88086
	1.66083	0.98609	0.95079	0.94007	0.92913	0.914	0.90654	0.88943	0.88098
	1.6625	0.98856	0.95037	0.93987	0.92919	0.91278	0.90791	0.89047	0.88133
	1.66417	0.9873	0.94996	0.94064	0.92835	0.91405	0.90697	0.89065	0.88011
	1.66583	0.98701	0.94955	0.94052	0.92983	0.9133	0.90654	0.89002	0.88032
	1.6675	0.98834	0.94842	0.94104	0.92924	0.9143	0.90614	0.88984	0.87968
	1.66917	0.98804	0.948	0.94065	0.92889	0.91302	0.9053	0.88967	0.88035
	1.67083	0.98839	0.94917	0.93924	0.92853	0.91242	0.90647	0.88938	0.88005
	1.6725	0.98842	0.94778	0.9409	0.92953	0.91413	0.90577	0.89069	0.88108
	1.67417	0.98701	0.94827	0.94029	0.92902	0.91489	0.90608	0.89131	0.88012
	1.67583	0.98896	0.94827	0.94068	0.92989	0.91401	0.90622	0.89157	0.88089
	1.6775	0.98986	0.94706	0.94098	0.92909	0.91465	0.9078	0.89134	0.88116
	1.67917	0.98779	0.94748	0.93991	0.93	0.91337	0.90605	0.89037	0.88301
	1.68083	0.98917	0.94751	0.9409	0.92827	0.91399	0.90672	0.89081	0.88134
	1.6825	0.98751	0.9477	0.94076	0.92972	0.91339	0.90589	0.88985	0.88252
	1.68417	0.98767	0.94744	0.94143	0.92836	0.91391	0.90765	0.89181	0.88276
	1.68583	0.98849	0.94834	0.94138	0.92962	0.91367	0.90741	0.89028	0.88187
	1.6875	0.98759	0.94702	0.94104	0.92912	0.91437	0.90603	0.89151	0.8821
	1.68917	0.98796	0.94732	0.94141	0.92984	0.91401	0.90595	0.8915	0.88306
	1.69083	0.98879	0.94812	0.94071	0.92986	0.91417	0.90632	0.89102	0.88309
	1.6925	0.98937	0.94729	0.94185	0.92868	0.91433	0.90632	0.89112	0.88401
	1.69417	0.9904	0.94721	0.94111	0.92998	0.91353	0.90627	0.89201	0.88343
	1.69583	0.98786	0.94717	0.94149	0.9289	0.91313	0.9071	0.89156	0.88297
	1.6975	0.98864	0.94691	0.94075	0.92918	0.91384	0.90647	0.89226	0.88147
	1.69917	0.98934	0.94646	0.94145	0.93031	0.91327	0.9065	0.89125	0.88297
	1.70083	0.98899	0.94699	0.94072	0.92891	0.91414	0.90672	0.8908	0.88298
	1.7025	0.98824	0.94898	0.94042	0.92916	0.91453	0.90629	0.89162	0.88346
	1.70417	0.99075	0.94706	0.94059	0.92883	0.9137	0.90531	0.89155	0.88369
	1.70583	0.98915	0.94751	0.93992	0.92927	0.91346	0.90574	0.8918	0.88321
	1.7075	0.98693	0.94687	0.94014	0.9296	0.91321	0.90487	0.89123	0.88371
	1.70917	0.98845	0.94606	0.94026	0.92921	0.91371	0.90483	0.89263	0.88397
	1.71083	0.98852	0.94598	0.94059	0.92908	0.91379	0.90549	0.89189	0.88311
	1.7125	0.98897	0.94705	0.94121	0.92917	0.91425	0.90512	0.89121	0.88261
	1.71417	0.98948	0.9461	0.94086	0.92851	0.91401	0.90506	0.89217	0.88281
	1.71583	0.98883	0.94589	0.93966	0.92866	0.91394	0.90566	0.89139	0.8836
	1.7175	0.98956	0.94678	0.94038	0.9286	0.9129	0.90592	0.89112	0.88279
	1.71917	0.98887	0.94502	0.93961	0.92784	0.91389	0.90589	0.8909	0.88262
	1.72083	0.98901	0.94583	0.93962	0.92763	0.91363	0.90521	0.89141	0.88177
	1.7225	0.98866	0.94615	0.93872	0.92849	0.91359	0.90599	0.89101	0.88359
	1.72417	0.98841	0.94709	0.93914	0.92881	0.91323	0.90577	0.89116	0.88178
	1.72583	0.98621	0.9457	0.93942	0.9282	0.91317	0.90539	0.89118	0.8827
	1.7275	0.98927	0.94578	0.93995	0.92868	0.91297	0.9046	0.89012	0.88285
	1.72917	0.98735	0.94681	0.94019	0.928	0.91305	0.90585	0.89156	0.8824
	1.73083	0.98838	0.94639	0.93949	0.92958	0.91179	0.9066	0.89101	0.88238
	1.7325	0.98801	0.94656	0.93905	0.92767	0.91345	0.90632	0.89016	0.88312
	1.73417	0.98873	0.94653	0.93882	0.92908	0.91208	0.90572	0.89	0.88209
	1.73583	0.98781	0.9469	0.93888	0.92852	0.91274	0.90715	0.88997	0.88332
	1.7375	0.98834	0.94676	0.93818	0.92925	0.91261	0.90662	0.88968	0.88269
	1.73917	0.98836	0.94565	0.93971	0.92904	0.9133	0.90582	0.89005	0.88319
	1.74083	0.98739	0.94589	0.93907	0.92914	0.91315	0.90644	0.89081	0.88259
	1.7425	0.98852	0.94635	0.93946	0.92819	0.91241	0.9057	0.89019	0.88246
	1.74417	0.98846	0.94585	0.93832	0.929	0.91246	0.90713	0.89022	0.88287
	1.74583	0.98811	0.94673	0.9392	0.92878	0.91183	0.90726	0.8907	0.88408
	1.7475	0.98775	0.94565	0.93833	0.92831	0.91209	0.90617	0.88936	0.88377
	1.74917	0.98828	0.94653	0.93891	0.928	0.91172	0.90627	0.89082	0.8831
	1.75083	0.98889	0.94631	0.93823	0.92841	0.91118	0.90672	0.88976	0.88432
	1.7525	0.98846	0.94543	0.93882	0.92872	0.91197	0.90561	0.8902	0.8834
	1.75417	0.98703	0.94647	0.93817	0.92885	0.91155	0.90509	0.88946	0.88436
	1.75583	0.98998	0.94644	0.9378	0.92793	0.91038	0.90564	0.88914	0.88305
	1.7575	0.98865	0.94571	0.93817	0.92863	0.91059	0.90526	0.88956	0.88469
	1.75917	0.98862	0.94531	0.93816	0.92811	0.91119	0.90643	0.8902	0.88571
	1.76083	0.98951	0.94599	0.93643	0.92822	0.91118	0.90562	0.89065	0.88464
	1.7625	0.98862	0.94606	0.93743	0.92865	0.91015	0.90565	0.89109	0.88481
	1.76417	0.98798	0.94703	0.93686	0.92851	0.91206	0.90645	0.8903	0.88421
	1.76583	0.98931	0.94531	0.93669	0.92741	0.91201	0.9063	0.88989	0.88477
	1.7675	0.99024	0.94599	0.93745	0.92811	0.91236	0.90557	0.89073	0.88583
	1.76917	0.99008	0.94583	0.93775	0.92731	0.91122	0.90596	0.89137	0.88542
	1.77083	0.98867	0.94617	0.93777	0.92809	0.91153	0.90558	0.89088	0.88562
	1.7725	0.98563	0.9459	0.93853	0.9277	0.91227	0.90484	0.89141	0.88485
	1.77417	0.99018	0.94536	0.93721	0.92763	0.91202	0.90465	0.89042	0.88531
	1.77583	0.98859	0.94603	0.93842	0.92686	0.91009	0.90425	0.89243	0.88484
	1.7775	0.98828	0.94534	0.93799	0.92693	0.91067	0.90574	0.89152	0.88596
	1.77917	0.98844	0.9457	0.93864	0.92701	0.91114	0.90489	0.89098	0.88526
	1.78083	0.98695	0.94618	0.93775	0.92647	0.91142	0.9043	0.88994	0.88435
	1.7825	0.98862	0.94539	0.9391	0.92741	0.91057	0.90537	0.89117	0.88427
	1.78417	0.98991	0.94527	0.93871	0.92737	0.9116	0.90536	0.8913	0.8852
	1.78583	0.98925	0.94584	0.93804	0.92681	0.91105	0.90504	0.8911	0.88465
	1.7875	0.9894	0.94542	0.93793	0.9268	0.91096	0.90541	0.89169	0.88465
	1.78917	0.99029	0.94618	0.93868	0.92713	0.91059	0.90491	0.89134	0.88457
	1.79083	0.98996	0.94606	0.93866	0.9266	0.91165	0.90621	0.89166	0.88547
	1.7925	0.98944	0.94504	0.93829	0.92645	0.91153	0.90512	0.89092	0.884
	1.79417	0.98976	0.94642	0.93868	0.92688	0.91162	0.90529	0.89235	0.88414
	1.79583	0.98987	0.9457	0.93747	0.92644	0.91167	0.90501	0.89209	0.88413
	1.7975	0.98762	0.94606	0.93727	0.92656	0.91238	0.90576	0.89214	0.88491
	1.79917	0.98949	0.94581	0.93844	0.92667	0.91116	0.90554	0.8908	0.88425
	1.80083	0.98839	0.94535	0.9374	0.92629	0.91171	0.90588	0.89165	0.88274
	1.8025	0.99106	0.9459	0.93893	0.92614	0.9125	0.90603	0.89203	0.88344
	1.80417	0.99011	0.9456	0.93755	0.92709	0.91209	0.90556	0.89164	0.88364
	1.80583	0.99087	0.94449	0.93815	0.92672	0.9128	0.90504	0.89133	0.88307
	1.8075	0.99093	0.94453	0.93788	0.92641	0.91308	0.90561	0.89145	0.882
	1.80917	0.99129	0.94565	0.93816	0.92645	0.9127	0.90632	0.89299	0.88456
	1.81083	0.98986	0.94514	0.93867	0.92596	0.91171	0.90574	0.8911	0.88412
	1.8125	0.99046	0.9453	0.93814	0.92597	0.91223	0.90617	0.8916	0.88404
	1.81417	0.99095	0.94524	0.93725	0.92616	0.91227	0.90554	0.89158	0.88342
	1.81583	0.99083	0.94612	0.93815	0.92695	0.91174	0.90527	0.89292	0.88376
	1.8175	0.98955	0.94471	0.93735	0.92652	0.91205	0.90554	0.8917	0.88471
	1.81917	0.99092	0.94488	0.937	0.92625	0.9131	0.90442	0.89158	0.88466
	1.82083	0.98992	0.9439	0.93695	0.92553	0.91231	0.90516	0.89251	0.88506
	1.8225	0.99138	0.94381	0.93753	0.92674	0.91212	0.90521	0.89212	0.88359
	1.82417	0.99109	0.94509	0.9388	0.9267	0.91221	0.90559	0.89168	0.88495
	1.82583	0.98974	0.94367	0.93995	0.92669	0.91228	0.90503	0.89188	0.88562
	1.8275	0.99047	0.94387	0.93819	0.92666	0.91208	0.90453	0.89115	0.8853
	1.82917	0.98852	0.94478	0.93817	0.92616	0.91206	0.90549	0.89349	0.88498
	1.83083	0.98968	0.94389	0.9379	0.92729	0.91353	0.90437	0.89267	0.88423
	1.8325	0.99082	0.9434	0.93785	0.92672	0.91372	0.90431	0.89122	0.88442
	1.83417	0.9892	0.94393	0.93828	0.92661	0.91308	0.90445	0.89308	0.88459
	1.83583	0.99043	0.94301	0.93805	0.92645	0.91192	0.9048	0.89201	0.88498
	1.8375	0.98926	0.94441	0.93772	0.92692	0.91143	0.90415	0.89134	0.88554
	1.83917	0.99004	0.94308	0.93886	0.92697	0.91158	0.9035	0.89245	0.88479
	1.84083	0.98993	0.943	0.93873	0.92709	0.9114	0.90367	0.89213	0.88418
	1.8425	0.99054	0.94338	0.93715	0.92691	0.91253	0.90472	0.89244	0.88587
	1.84417	0.98936	0.94292	0.9381	0.92655	0.91172	0.90418	0.89121	0.88592
	1.84583	0.98841	0.94278	0.93698	0.92541	0.91123	0.90509	0.89173	0.88569
	1.8475	0.98957	0.94317	0.93794	0.92587	0.91283	0.90501	0.89227	0.88434
	1.84917	0.99087	0.94306	0.93568	0.92618	0.91178	0.90465	0.89251	0.88562
	1.85083	0.98967	0.94241	0.93738	0.9266	0.911	0.90476	0.89127	0.88599
	1.8525	0.99042	0.94242	0.93789	0.92652	0.91111	0.90534	0.89111	0.88463
	1.85417	0.98996	0.94297	0.93709	0.92552	0.9114	0.9046	0.8923	0.88448
	1.85583	0.99018	0.94145	0.93593	0.92647	0.9111	0.90428	0.89159	0.88462
	1.8575	0.98892	0.9426	0.93513	0.92506	0.91136	0.90441	0.89207	0.88488
	1.85917	0.9898	0.94262	0.93527	0.92486	0.91177	0.90507	0.89176	0.88473
	1.86083	0.98935	0.94242	0.93615	0.92558	0.91114	0.90485	0.89139	0.88327
	1.8625	0.98908	0.942	0.93648	0.92528	0.91127	0.90476	0.89155	0.88357
	1.86417	0.98694	0.94208	0.93452	0.92513	0.9115	0.90504	0.89063	0.88421
	1.86583	0.98945	0.94294	0.93469	0.92555	0.91081	0.90525	0.89198	0.88322
	1.8675	0.99033	0.94256	0.93482	0.92468	0.91014	0.90531	0.88992	0.882
	1.86917	0.98911	0.94274	0.93439	0.925	0.91159	0.90486	0.89031	0.8827
	1.87083	0.98843	0.94271	0.93528	0.92459	0.91095	0.90543	0.89154	0.88374
	1.8725	0.98927	0.94252	0.93601	0.92541	0.91018	0.90484	0.88987	0.88186
	1.87417	0.99007	0.94358	0.93543	0.92538	0.91064	0.90509	0.88936	0.88158
	1.87583	0.98869	0.94283	0.93499	0.92476	0.91118	0.90522	0.89031	0.88251
	1.8775	0.98914	0.94296	0.93494	0.92546	0.91062	0.90499	0.88969	0.88223
	1.87917	0.98827	0.94206	0.9354	0.92449	0.90936	0.90411	0.88938	0.88234
	1.88083	0.9885	0.94237	0.93622	0.92438	0.90873	0.90347	0.89021	0.88268
	1.8825	0.98748	0.94236	0.93657	0.92493	0.90973	0.90408	0.8901	0.88289
	1.88417	0.98845	0.94265	0.93529	0.92385	0.90885	0.90486	0.88979	0.88295
	1.88583	0.98735	0.94182	0.93696	0.92429	0.90825	0.90345	0.88985	0.88201
	1.8875	0.98938	0.94219	0.93643	0.92449	0.90919	0.90331	0.89079	0.88171
	1.88917	0.9885	0.94223	0.93625	0.92485	0.90839	0.90358	0.889	0.8831
	1.89083	0.98787	0.94274	0.93652	0.92497	0.90979	0.90359	0.89087	0.88316
	1.8925	0.98857	0.94262	0.9361	0.92482	0.9096	0.90336	0.8895	0.88166
	1.89417	0.98867	0.94181	0.93608	0.92536	0.90904	0.90328	0.88988	0.88326
	1.89583	0.98818	0.94164	0.93736	0.92432	0.90961	0.90316	0.89021	0.88246
	1.8975	0.9867	0.94169	0.9362	0.92458	0.91022	0.90361	0.88979	0.88327
	1.89917	0.98865	0.94234	0.93738	0.92382	0.90877	0.90401	0.88938	0.88316
	1.90083	0.98737	0.94195	0.9374	0.92521	0.90765	0.90367	0.88937	0.88356
	1.9025	0.98769	0.94284	0.93714	0.92364	0.90919	0.90459	0.88959	0.88372
	1.90417	0.98753	0.94226	0.93574	0.92385	0.90955	0.90341	0.88942	0.88478
	1.90583	0.98878	0.94198	0.9365	0.92351	0.90827	0.90425	0.88938	0.8834
	1.9075	0.98709	0.94175	0.93717	0.92388	0.90855	0.90351	0.88975	0.88383
	1.90917	0.98699	0.94129	0.93701	0.92399	0.90848	0.90448	0.88944	0.88332
	1.91083	0.98677	0.9419	0.93647	0.92416	0.90995	0.90414	0.88959	0.88387
	1.9125	0.98687	0.94136	0.93755	0.92376	0.90823	0.90359	0.88894	0.88395
	1.91417	0.98782	0.94153	0.936	0.92373	0.9101	0.90441	0.88932	0.88354
	1.91583	0.98738	0.94144	0.93661	0.92411	0.90958	0.90374	0.88943	0.88344
	1.9175	0.98776	0.94169	0.93608	0.92411	0.90799	0.90508	0.88889	0.88369
	1.91917	0.98868	0.94097	0.93642	0.92275	0.90918	0.90386	0.89001	0.88387
	1.92083	0.98849	0.94112	0.93712	0.92394	0.90907	0.9046	0.88827	0.8844
	1.9225	0.98853	0.94248	0.93608	0.92395	0.90905	0.90458	0.8903	0.88331
	1.92417	0.98725	0.94077	0.93543	0.92376	0.90983	0.90581	0.88931	0.88388
	1.92583	0.98752	0.94181	0.93623	0.92334	0.9094	0.90433	0.89018	0.88347
	1.9275	0.9888	0.94074	0.93581	0.92382	0.90996	0.90396	0.88867	0.8841
	1.92917	0.98579	0.94043	0.93554	0.92394	0.90945	0.90432	0.89006	0.88325
	1.93083	0.98737	0.94092	0.93651	0.92339	0.90957	0.90431	0.89034	0.88307
	1.9325	0.98774	0.94068	0.9364	0.92388	0.90901	0.90323	0.88935	0.88356
	1.93417	0.98842	0.94124	0.93645	0.92351	0.91041	0.90298	0.88977	0.88274
	1.93583	0.98737	0.94112	0.93527	0.92411	0.90999	0.90374	0.88991	0.88411
	1.9375	0.98698	0.94007	0.93624	0.92314	0.90963	0.90248	0.88947	0.88239
	1.93917	0.98743	0.94156	0.93535	0.92362	0.91037	0.90242	0.88991	0.88256
	1.94083	0.98783	0.94122	0.93711	0.92357	0.91033	0.90334	0.89093	0.8822
	1.9425	0.98827	0.9406	0.93516	0.92479	0.91106	0.90258	0.89081	0.8822
	1.94417	0.98777	0.94073	0.93503	0.92397	0.90959	0.90289	0.89019	0.8829
	1.94583	0.98917	0.94062	0.93545	0.92377	0.90901	0.90363	0.89079	0.88173
	1.9475	0.98916	0.93921	0.93562	0.92332	0.90969	0.90123	0.89098	0.88199
	1.94917	0.98769	0.94182	0.93606	0.92308	0.90939	0.9028	0.8904	0.88233
	1.95083	0.9868	0.94073	0.93588	0.92356	0.9102	0.90255	0.88991	0.88319
	1.9525	0.98863	0.94095	0.93516	0.92453	0.90898	0.90147	0.89004	0.88318
	1.95417	0.98748	0.94066	0.93576	0.92347	0.91015	0.9022	0.89039	0.88196
	1.95583	0.98797	0.94113	0.9354	0.92338	0.90956	0.90202	0.8898	0.88273
	1.9575	0.98856	0.94112	0.93554	0.92377	0.91021	0.90324	0.89045	0.88311
	1.95917	0.98847	0.94087	0.93563	0.92356	0.90982	0.9031	0.89003	0.88284
	1.96083	0.98833	0.94058	0.93539	0.92346	0.90922	0.90344	0.89103	0.88321
	1.9625	0.98845	0.94027	0.93599	0.92461	0.90868	0.9028	0.8915	0.88222
	1.96417	0.98778	0.94079	0.93507	0.92379	0.91021	0.90215	0.89035	0.88255
	1.96583	0.98818	0.94059	0.93674	0.92373	0.91001	0.90206	0.89138	0.88316
	1.9675	0.98949	0.93998	0.93614	0.92319	0.90966	0.90226	0.89066	0.88228
	1.96917	0.98828	0.94132	0.93572	0.92444	0.90866	0.90343	0.89049	0.88412
	1.97083	0.98826	0.94077	0.93543	0.92404	0.90942	0.90344	0.89032	0.88324
	1.9725	0.98831	0.94118	0.93509	0.92411	0.90906	0.9033	0.89015	0.88459
	1.97417	0.98842	0.94112	0.9356	0.92369	0.90876	0.90243	0.89057	0.88444
	1.97583	0.98816	0.94116	0.93536	0.92406	0.91014	0.9039	0.89132	0.88295
	1.9775	0.9876	0.9418	0.93648	0.9236	0.90932	0.90325	0.89036	0.88379
	1.97917	0.9891	0.94113	0.93595	0.92416	0.90921	0.90297	0.89006	0.88423
	1.98083	0.98894	0.94148	0.93571	0.92312	0.90911	0.90318	0.89	0.88497
	1.9825	0.98757	0.94066	0.93556	0.92343	0.90853	0.90371	0.89048	0.88449
	1.98417	0.98846	0.94049	0.9349	0.9228	0.90861	0.90247	0.88959	0.88388
	1.98583	0.98698	0.94089	0.93529	0.92349	0.90934	0.90271	0.8909	0.88446
	1.9875	0.98939	0.94028	0.93688	0.92351	0.91044	0.90208	0.88938	0.88473
	1.98917	0.98765	0.9404	0.93572	0.92304	0.90797	0.90224	0.8906	0.88456
	1.99083	0.98854	0.9407	0.93575	0.92327	0.90906	0.90218	0.88978	0.88381
	1.9925	0.98981	0.94033	0.93508	0.92291	0.90907	0.90226	0.89027	0.88443
	1.99417	0.98777	0.93985	0.93585	0.92328	0.90898	0.90289	0.8899	0.88512
	1.99583	0.98905	0.93977	0.93538	0.92287	0.90856	0.90195	0.88944	0.88566
	1.9975	0.98781	0.94077	0.93595	0.92335	0.90787	0.90265	0.88907	0.88448
	1.99917	0.98855	0.93979	0.93449	0.92275	0.90723	0.90168	0.89017	0.88494
	2.00083	0.98837	0.93907	0.936	0.92278	0.90856	0.9026	0.8903	0.88548
	2.0025	0.987	0.9391	0.93594	0.92326	0.90761	0.90181	0.88959	0.88481
	2.00417	0.98637	0.94037	0.93473	0.9221	0.90773	0.90267	0.88911	0.88608
	2.00583	0.98851	0.9402	0.93537	0.92089	0.90846	0.90221	0.89015	0.88541
	2.0075	0.9893	0.93901	0.9347	0.92195	0.90684	0.9022	0.88874	0.88443
	2.00917	0.98857	0.93902	0.93407	0.92238	0.90715	0.9026	0.8899	0.88494
	2.01083	0.98851	0.94021	0.9353	0.92295	0.90683	0.90196	0.88963	0.88451
	2.0125	0.98767	0.93864	0.93552	0.92168	0.90626	0.90264	0.88899	0.88532
	2.01417	0.98943	0.93968	0.9351	0.92231	0.906	0.90284	0.88971	0.88512
	2.01583	0.98668	0.93872	0.93392	0.92293	0.90664	0.90277	0.88884	0.88414
	2.0175	0.9876	0.93857	0.93462	0.92236	0.90623	0.9032	0.88951	0.88506
	2.01917	0.98839	0.93919	0.93347	0.92207	0.90588	0.90353	0.8892	0.88528
	2.02083	0.98932	0.93918	0.93411	0.9211	0.90654	0.90307	0.88835	0.88459
	2.0225	0.98835	0.93966	0.93367	0.92239	0.90656	0.90337	0.88871	0.88474
	2.02417	0.98829	0.93907	0.93463	0.92234	0.90682	0.90291	0.88882	0.88327
	2.02583	0.98773	0.93884	0.9332	0.92124	0.9076	0.90261	0.88937	0.88395
	2.0275	0.98704	0.93886	0.93364	0.92238	0.907	0.90288	0.88791	0.88518
	2.02917	0.98769	0.93842	0.93373	0.92126	0.90755	0.90358	0.8883	0.88488
	2.03083	0.98705	0.93833	0.9338	0.92231	0.90624	0.90394	0.88856	0.8842
	2.0325	0.98906	0.93771	0.93394	0.92184	0.90817	0.90327	0.88738	0.88454
	2.03417	0.9879	0.93797	0.93459	0.92244	0.90665	0.90351	0.88865	0.8842
	2.03583	0.98675	0.93865	0.93312	0.92304	0.90846	0.90266	0.88969	0.88536
	2.0375	0.98834	0.93927	0.93352	0.92192	0.90728	0.90329	0.88825	0.88415
	2.03917	0.98747	0.93777	0.93318	0.92333	0.90699	0.90338	0.88826	0.88524
	2.04083	0.98895	0.93748	0.9321	0.92266	0.90678	0.9026	0.88922	0.88485
	2.0425	0.98628	0.93817	0.93293	0.92252	0.907	0.90286	0.88915	0.88394
	2.04417	0.98724	0.93826	0.93272	0.92207	0.90736	0.90283	0.88786	0.88471
	2.04583	0.98819	0.93876	0.93556	0.92277	0.90794	0.90248	0.88886	0.8841
	2.0475	0.98599	0.93792	0.93352	0.92348	0.90738	0.90313	0.88914	0.88478
	2.04917	0.9898	0.93812	0.93458	0.92265	0.9072	0.90195	0.88845	0.88512
	2.05083	0.98695	0.93799	0.93322	0.92336	0.90699	0.90238	0.88895	0.88423
	2.0525	0.98794	0.93853	0.93415	0.92352	0.90732	0.90251	0.88935	0.8852
	2.05417	0.98708	0.93845	0.93373	0.92309	0.90862	0.90132	0.88934	0.88539
	2.05583	0.98743	0.93805	0.93488	0.92339	0.9086	0.90184	0.88915	0.8857
	2.0575	0.9863	0.93724	0.93438	0.92379	0.90828	0.9019	0.88828	0.88566
	2.05917	0.98799	0.93859	0.93336	0.92383	0.90797	0.90154	0.89021	0.88566
	2.06083	0.9878	0.93778	0.93413	0.9231	0.9079	0.90061	0.88989	0.88578
	2.0625	0.9875	0.93767	0.93439	0.923	0.90879	0.90265	0.88891	0.88574
	2.06417	0.98656	0.9375	0.93466	0.92385	0.90836	0.90127	0.88999	0.88718
	2.06583	0.98628	0.93776	0.93413	0.92367	0.90814	0.90172	0.88938	0.88549
	2.0675	0.98827	0.93809	0.93356	0.92347	0.90862	0.90146	0.8892	0.88513
	2.06917	0.98762	0.93865	0.93304	0.92345	0.90789	0.90151	0.89028	0.88669
	2.07083	0.98612	0.93711	0.93395	0.92205	0.90787	0.90212	0.88982	0.88511
	2.0725	0.98575	0.93768	0.93426	0.92388	0.90827	0.90183	0.89029	0.88672
	2.07417	0.98702	0.93938	0.93394	0.9231	0.90903	0.90187	0.89021	0.88498
	2.07583	0.98675	0.93822	0.93328	0.92354	0.90838	0.89999	0.88971	0.88583
	2.0775	0.98557	0.93778	0.93311	0.92236	0.91068	0.90203	0.88883	0.88693
	2.07917	0.98725	0.93785	0.93259	0.92415	0.90896	0.90191	0.89012	0.88535
	2.08083	0.98607	0.93806	0.93318	0.92411	0.90773	0.9017	0.89005	0.88675
	2.0825	0.98622	0.93773	0.93473	0.92282	0.90727	0.9017	0.8899	0.88607
	2.08417	0.98683	0.93793	0.93275	0.92331	0.90868	0.90253	0.89006	0.88642
	2.08583	0.98779	0.93801	0.93244	0.92306	0.9082	0.90197	0.88922	0.88706
	2.0875	0.98677	0.93803	0.9317	0.92338	0.9085	0.90208	0.89008	0.8866
	2.08917	0.98685	0.93768	0.93139	0.92268	0.90854	0.90138	0.89091	0.88601
	2.09083	0.98654	0.93792	0.93239	0.92289	0.90743	0.90239	0.88971	0.88619
	2.0925	0.98626	0.93748	0.93075	0.92319	0.90785	0.9025	0.88954	0.88626
	2.09417	0.98618	0.9378	0.93157	0.92207	0.9077	0.90161	0.88909	0.88702
	2.09583	0.98674	0.93805	0.93007	0.92182	0.90659	0.90263	0.88974	0.88663
	2.0975	0.98636	0.9383	0.93038	0.92274	0.90727	0.90228	0.88988	0.88601
	2.09917	0.98664	0.93734	0.93073	0.92218	0.9072	0.90207	0.88819	0.88674
	2.10083	0.98565	0.93792	0.931	0.92276	0.90749	0.90211	0.88887	0.8872
	2.1025	0.9864	0.93738	0.93047	0.92171	0.90746	0.90131	0.88911	0.88741
	2.10417	0.98639	0.937	0.93031	0.92264	0.90681	0.90104	0.89131	0.88688
	2.10583	0.98582	0.9372	0.93034	0.92279	0.90717	0.90178	0.88961	0.88629
	2.1075	0.98512	0.93719	0.93032	0.92192	0.90685	0.90184	0.88909	0.88599
	2.10917	0.98651	0.93755	0.9308	0.92157	0.90549	0.9023	0.8893	0.88617
	2.11083	0.98684	0.93816	0.93082	0.92168	0.90758	0.90165	0.89034	0.88613
	2.1125	0.98515	0.93765	0.93099	0.92131	0.90748	0.90096	0.89021	0.8867
	2.11417	0.98726	0.93668	0.93214	0.92148	0.90588	0.90132	0.8901	0.88591
	2.11583	0.98413	0.93664	0.9309	0.92136	0.90543	0.90072	0.89054	0.88509
	2.1175	0.9847	0.93706	0.93104	0.92051	0.90539	0.90034	0.88991	0.88484
	2.11917	0.98513	0.93706	0.93093	0.92152	0.90646	0.90065	0.88876	0.88526
	2.12083	0.98515	0.93727	0.93129	0.92111	0.90669	0.90003	0.88967	0.88498
	2.1225	0.98478	0.93714	0.93078	0.92109	0.90658	0.9002	0.89031	0.88358
	2.12417	0.98694	0.93627	0.9305	0.92146	0.90631	0.90096	0.88919	0.88534
	2.12583	0.98406	0.93669	0.93131	0.92094	0.90588	0.90028	0.88826	0.88421
	2.1275	0.98399	0.93713	0.93158	0.92189	0.90664	0.89989	0.88824	0.8845
	2.12917	0.98486	0.93698	0.93055	0.92135	0.90574	0.90009	0.88862	0.88549
	2.13083	0.98558	0.93649	0.93059	0.9218	0.90647	0.8994	0.8897	0.88383
	2.1325	0.98438	0.93638	0.93209	0.92097	0.90547	0.90048	0.88867	0.88477
	2.13417	0.98544	0.936	0.93075	0.92153	0.90686	0.9011	0.88832	0.8838
	2.13583	0.986	0.93778	0.93074	0.92158	0.90691	0.89976	0.88899	0.88403
	2.1375	0.98545	0.93678	0.93062	0.92114	0.90708	0.90096	0.88873	0.88444
	2.13917	0.98522	0.93634	0.93018	0.92135	0.90788	0.89992	0.88835	0.88371
	2.14083	0.98546	0.93682	0.93116	0.92153	0.9061	0.89966	0.888	0.88278
	2.1425	0.98567	0.93733	0.93141	0.9216	0.90566	0.89995	0.88767	0.88289
	2.14417	0.98497	0.9363	0.93082	0.92184	0.90641	0.90029	0.88772	0.88457
	2.14583	0.98502	0.93723	0.93128	0.92276	0.90678	0.90003	0.88851	0.88572
	2.1475	0.98433	0.93668	0.93133	0.92177	0.90646	0.89939	0.88808	0.88413
	2.14917	0.98417	0.93619	0.93064	0.92217	0.90597	0.90068	0.88821	0.88438
	2.15083	0.98467	0.9366	0.9308	0.92196	0.9075	0.901	0.8883	0.88475
	2.1525	0.98519	0.93529	0.92989	0.92197	0.90811	0.90096	0.88872	0.88522
	2.15417	0.98424	0.9355	0.93118	0.9222	0.90677	0.90068	0.88788	0.88642
	2.15583	0.98341	0.93626	0.93093	0.92121	0.90727	0.90173	0.88755	0.88514
	2.1575	0.98426	0.93657	0.93007	0.92201	0.90761	0.90022	0.88854	0.88425
	2.15917	0.98398	0.93636	0.93092	0.92107	0.90748	0.90083	0.88851	0.88488
	2.16083	0.98337	0.9362	0.93092	0.92138	0.90734	0.90034	0.88825	0.88461
	2.1625	0.98468	0.93663	0.93107	0.92159	0.90764	0.90095	0.88887	0.8852
	2.16417	0.98397	0.93539	0.93099	0.92181	0.90731	0.90125	0.8881	0.88612
	2.16583	0.98403	0.93548	0.93072	0.92234	0.908	0.90071	0.88854	0.88539
	2.1675	0.98532	0.93671	0.9307	0.92165	0.90894	0.90055	0.88849	0.88689
	2.16917	0.98529	0.9356	0.93066	0.92203	0.90746	0.90072	0.88793	0.88618
	2.17083	0.98252	0.9354	0.93084	0.92155	0.90755	0.90068	0.88919	0.88575
	2.1725	0.98437	0.93597	0.93181	0.92216	0.90764	0.89956	0.88888	0.88656
	2.17417	0.98479	0.93547	0.93055	0.92123	0.90869	0.89943	0.88819	0.88713
	2.17583	0.98559	0.93509	0.93109	0.92113	0.90791	0.90065	0.88878	0.88526
	2.1775	0.98268	0.93518	0.93005	0.92164	0.90678	0.90036	0.88822	0.88617
	2.17917	0.98464	0.9354	0.9304	0.92135	0.9081	0.90013	0.88961	0.88621
	2.18083	0.98542	0.93475	0.9313	0.92158	0.90711	0.90037	0.8888	0.88521
	2.1825	0.98347	0.93424	0.92984	0.92138	0.90812	0.90045	0.88892	0.88527
	2.18417	0.98515	0.93462	0.9301	0.92102	0.9076	0.90032	0.88926	0.88575
	2.18583	0.98531	0.9351	0.93046	0.92125	0.90827	0.89963	0.88971	0.8858
	2.1875	0.98481	0.93462	0.92865	0.92172	0.90737	0.89951	0.89014	0.88438
	2.18917	0.9835	0.93517	0.92947	0.92114	0.90749	0.89872	0.88995	0.88653
	2.19083	0.98565	0.93414	0.92915	0.92164	0.90699	0.89922	0.88901	0.88488
	2.1925	0.98542	0.93465	0.92982	0.92098	0.90782	0.89926	0.88913	0.88512
	2.19417	0.98505	0.934	0.92905	0.9205	0.90575	0.89934	0.88977	0.88557
	2.19583	0.98495	0.93482	0.92784	0.92095	0.90713	0.89946	0.88871	0.88487
	2.1975	0.98493	0.93431	0.92939	0.92067	0.90704	0.90021	0.8893	0.88399
	2.19917	0.98469	0.93422	0.92855	0.92064	0.90555	0.89871	0.88818	0.88508
	2.20083	0.98425	0.93443	0.92911	0.92196	0.90514	0.89953	0.89006	0.88438
	2.2025	0.98642	0.93486	0.92905	0.92064	0.90705	0.89965	0.89107	0.88514
	2.20417	0.98618	0.93472	0.92798	0.92024	0.90481	0.89877	0.88893	0.88425
	2.20583	0.98567	0.93372	0.92795	0.91913	0.9062	0.89969	0.88939	0.88434
	2.2075	0.98438	0.93392	0.92725	0.92076	0.90573	0.89919	0.88941	0.88355
	2.20917	0.98607	0.935	0.92842	0.92091	0.90509	0.89873	0.89001	0.88423
	2.21083	0.98594	0.93374	0.92698	0.92038	0.90596	0.89959	0.8887	0.88417
	2.2125	0.98574	0.93456	0.92666	0.9197	0.906	0.89945	0.8892	0.88383
	2.21417	0.98666	0.93324	0.92761	0.92036	0.9056	0.89956	0.89004	0.88318
	2.21583	0.98556	0.93355	0.92621	0.92152	0.9042	0.89915	0.89004	0.88371
	2.2175	0.98558	0.93385	0.92706	0.91989	0.9058	0.90018	0.88996	0.88327
	2.21917	0.98591	0.93377	0.92722	0.92027	0.90594	0.89889	0.88935	0.88371
	2.22083	0.98495	0.93354	0.92726	0.9201	0.90613	0.89977	0.88954	0.88223
	2.2225	0.98554	0.93351	0.92759	0.91923	0.90525	0.89973	0.88942	0.88259
	2.22417	0.98534	0.93319	0.92744	0.92068	0.90616	0.89941	0.89046	0.88416
	2.22583	0.98543	0.93289	0.9274	0.91967	0.90636	0.8994	0.88972	0.88138
	2.2275	0.98615	0.93372	0.92706	0.92063	0.90765	0.90107	0.88908	0.88362
	2.22917	0.98583	0.93358	0.92677	0.92079	0.90552	0.89954	0.88939	0.88338
	2.23083	0.98669	0.93387	0.92695	0.91974	0.90502	0.89958	0.88949	0.88293
	2.2325	0.98698	0.93343	0.92762	0.92029	0.90676	0.90095	0.88833	0.88308
	2.23417	0.98598	0.93295	0.92644	0.92002	0.90599	0.90008	0.88967	0.88273
	2.23583	0.98685	0.93359	0.92832	0.9207	0.90715	0.89975	0.88893	0.8839
	2.2375	0.98608	0.93308	0.9275	0.91952	0.90644	0.89997	0.88953	0.88292
	2.23917	0.98767	0.93336	0.92762	0.91981	0.90606	0.90022	0.88928	0.88307
	2.24083	0.98638	0.9336	0.92731	0.92096	0.90709	0.89935	0.88938	0.88397
	2.2425	0.98702	0.93415	0.928	0.92042	0.90654	0.89955	0.8886	0.88448
	2.24417	0.98739	0.93388	0.92754	0.92038	0.90695	0.89995	0.8881	0.88419
	2.24583	0.98714	0.93317	0.9278	0.91995	0.90625	0.90053	0.888	0.88334
	2.2475	0.98682	0.93325	0.9264	0.92015	0.90621	0.90035	0.88903	0.88374
	2.24917	0.98762	0.93349	0.92793	0.92098	0.90639	0.8999	0.8893	0.88405
	2.25083	0.9876	0.93349	0.92621	0.92074	0.90669	0.90041	0.88928	0.88398
	2.2525	0.98703	0.93348	0.92813	0.92042	0.90717	0.90003	0.88895	0.88488
	2.25417	0.98794	0.93335	0.92887	0.91977	0.9085	0.89918	0.88852	0.8845
	2.25583	0.98653	0.93331	0.92849	0.92088	0.90677	0.89882	0.88935	0.88375
	2.2575	0.98774	0.93385	0.92736	0.91959	0.90706	0.8991	0.88856	0.88506
	2.25917	0.9874	0.93411	0.9272	0.92062	0.90725	0.89905	0.88816	0.88492
	2.26083	0.98752	0.93416	0.92775	0.91978	0.90621	0.89907	0.88914	0.88468
	2.2625	0.98744	0.93296	0.92548	0.92034	0.90626	0.89842	0.88844	0.88446
	2.26417	0.98768	0.93369	0.92693	0.91996	0.90752	0.89845	0.88967	0.88446
	2.26583	0.98648	0.93347	0.92764	0.92036	0.90673	0.89874	0.8892	0.88378
	2.2675	0.98716	0.93292	0.92666	0.92027	0.90657	0.90022	0.88853	0.88396
	2.26917	0.98644	0.93326	0.92632	0.91967	0.90693	0.89973	0.88997	0.88487
	2.27083	0.98806	0.93338	0.92688	0.92005	0.90691	0.89925	0.88806	0.88406
	2.2725	0.98774	0.93398	0.92767	0.92026	0.90613	0.89899	0.88884	0.88432
	2.27417	0.98802	0.9328	0.92733	0.91943	0.90572	0.89878	0.88894	0.88438
	2.27583	0.98708	0.93348	0.92651	0.91997	0.90674	0.8993	0.88947	0.88369
	2.2775	0.98775	0.93357	0.92652	0.91989	0.90625	0.89941	0.88939	0.8838
	2.27917	0.98637	0.9329	0.92671	0.91909	0.90531	0.89968	0.88886	0.88425
	2.28083	0.98766	0.93388	0.9264	0.91961	0.90661	0.89969	0.88955	0.88357
	2.2825	0.98795	0.93245	0.92629	0.91962	0.90607	0.90016	0.88911	0.88279
	2.28417	0.98736	0.93369	0.9279	0.91912	0.90581	0.89908	0.88907	0.88344
	2.28583	0.98592	0.93237	0.92713	0.91979	0.90505	0.89955	0.88843	0.88408
	2.2875	0.9881	0.93265	0.92647	0.91905	0.90487	0.89982	0.88842	0.88335
	2.28917	0.98702	0.93288	0.9271	0.9196	0.90512	0.89917	0.89072	0.88411
	2.29083	0.98746	0.93288	0.92676	0.9184	0.90424	0.89924	0.88895	0.88362
	2.2925	0.98653	0.93333	0.92624	0.91864	0.90481	0.8995	0.88781	0.8827
	2.29417	0.98635	0.93267	0.92651	0.91892	0.90385	0.899	0.88928	0.88304
	2.29583	0.98837	0.93251	0.92632	0.91867	0.90568	0.89927	0.88897	0.88275
	2.2975	0.98595	0.93304	0.92586	0.91844	0.90507	0.9	0.88986	0.88307
	2.29917	0.98816	0.93201	0.92647	0.91776	0.90424	0.90054	0.88938	0.8829
	2.30083	0.98697	0.93223	0.9266	0.91859	0.90493	0.89997	0.8897	0.88273
	2.3025	0.98648	0.93185	0.92696	0.91801	0.90503	0.90031	0.88928	0.88251
	2.30417	0.98689	0.93256	0.92783	0.91811	0.90512	0.90005	0.89015	0.88458
	2.30583	0.98751	0.9324	0.92771	0.91874	0.90442	0.89941	0.8903	0.88324
	2.3075	0.98666	0.9321	0.92723	0.9179	0.90451	0.89984	0.88859	0.88477
	2.30917	0.98621	0.93242	0.92638	0.91833	0.90451	0.89935	0.89019	0.88263
	2.31083	0.98593	0.93193	0.92601	0.91872	0.90667	0.90021	0.88978	0.8842
	2.3125	0.98616	0.93169	0.92608	0.91793	0.9066	0.89991	0.89056	0.88468
	2.31417	0.98551	0.93243	0.92711	0.91773	0.9057	0.89971	0.88966	0.88379
	2.31583	0.9857	0.93241	0.9266	0.91783	0.90583	0.89967	0.89071	0.88477
	2.3175	0.98565	0.93257	0.9265	0.91697	0.90698	0.89859	0.89114	0.88424
	2.31917	0.98427	0.93221	0.92799	0.91763	0.90562	0.8993	0.8906	0.8844
	2.32083	0.9863	0.93216	0.92669	0.91726	0.90631	0.89933	0.89042	0.88468
	2.3225	0.9861	0.9319	0.92715	0.91717	0.90446	0.89951	0.89002	0.8843
	2.32417	0.98573	0.93129	0.92755	0.91835	0.90637	0.89821	0.88957	0.88494
	2.32583	0.98655	0.9312	0.92738	0.91767	0.90603	0.89904	0.89009	0.88502
	2.3275	0.98501	0.93108	0.92659	0.91738	0.90673	0.8988	0.88933	0.88543
	2.32917	0.98507	0.93128	0.92697	0.91714	0.90668	0.89879	0.89121	0.887
[truncated: 2,684 more rows]

## Sheet: Fig. 5
Fig 5a	X-ray energy, eV	MnCl2	Intact PSII (S1)	Mn-depleted PSII + Mn(II) + light	MnIII/IV birnessite	e-dep. MnIII/IVOx inactive	α-Mn2O3	β-MnO2		Fig. 5b	k, Å-1	MnII hexaquo exp	MnII hexaquo fit	k, Å-1	MnIIO exp	MnIIO fit	k, Å-1	MnIII2O3 exp	MnIII2O3 fit	k, Å-1	β-MnIVO2 exp	β-MnIVO2 fit	k, Å-1	MnIII,IV birnessite exp	MnIII,IV birnessite fit	k, Å-1	e-dep. MnIII,IVOx inactive exp	e-dep. MnIII,IVOx inactive fit	k, Å-1	e-dep. MnIII,IVOx active exp	e-dep. MnIII,IVOx active fit	k, Å-1	PSII-MnOx (a) exp	PSII-MnOx (a) fit	k, Å-1	PSII-MnOx (b) exp	PSII-MnOx (b) fit	k, Å-1	PSII-MnOx (c) exp	PSII-MnOx (c) fit	k, Å-1	intact PSII exp	intact PSII fit		Fig. 5c	X	MnII hexaquo	MnIIO	MnIII2O3
	6530	0.00232391	0.000176254	-0.0043195	0.000187639	0.00197467	-2.67788e-05	0.000234526			0.967688	155.513	155.094	0.953884	130.21	130.291	0.925559	99.6529	99.98	0.943408	79.3756	79.6848	1.5026	64.8551	65.2123	0.9479	54.5068	54.6746	0.964659	44.4899	44.7381	0.954892	34.4761	34.6765	0.970986	24.4353	24.5363	0.931379	14.3959	14.558	0.94059	-0.513826	-0.315083			0	47.129	37.2333	31.4424
	6530.1	0.0023584	-0.00012735	-0.00421723	0.000204136	0.00204619	2.31088e-05	0.00023343			1.03229	155.797	155.149	1.01866	130.379	130.369	0.999404	99.6436	100.013	1.0081	79.296	79.6586	1.63898	65.614	65.6678	0.996157	54.4655	54.6619	1.01277	44.4585	44.7289	1.01994	34.4434	34.6485	1.03603	24.3908	24.4908	0.996437	14.3069	14.5034	1.00553	-0.554155	-0.348148			0.05	47.1203	37.225	31.3933
	6530.2	0.0023929	-0.00036775	-0.0040801	0.000220621	0.00211771	7.29963e-05	0.000232334			1.09689	156.08	155.212	1.08343	130.548	130.461	1.07325	99.6343	100.06	1.07279	79.2165	79.639	1.76773	66.8814	66.1737	1.04441	54.428	54.6436	1.06088	44.4308	44.7177	1.08499	34.4107	34.6199	1.10106	24.3464	24.4531	1.06149	14.2179	14.4647	1.07046	-0.594455	-0.369941			0.1	47.1105	37.2021	31.2566
	6530.3	0.0024274	-0.00060815	-0.00395013	0.000237076	0.0021655	0.000122884	0.000166931			1.16149	156.363	155.298	1.1482	130.717	130.559	1.14709	99.642	100.117	1.13748	79.137	79.6236	1.89041	68.3318	66.6107	1.09267	54.397	54.6315	1.10899	44.4095	44.7227	1.15003	34.3781	34.6139	1.16611	24.3025	24.4283	1.12654	14.1289	14.4258	1.1354	-0.63477	-0.366403			0.15	47.1297	37.1748	31.0792
	6530.4	0.0024619	-0.00084855	-0.00382957	0.000253531	0.00211834	0.000172771	5.86557e-05			1.22609	156.562	155.392	1.21297	130.957	130.656	1.22094	99.7715	100.181	1.20217	79.1162	79.6147	2.00813	68.653	66.9264	1.14093	54.3751	54.6258	1.15711	44.3973	44.7265	1.21507	34.3896	34.6294	1.23113	24.3067	24.4172	1.1916	14.0744	14.3975	1.20033	-0.605015	-0.35157			0.2	47.1663	37.169	31.1898
	6530.5	0.00249639	-0.00108895	-0.00375252	0.000269987	0.00207119	0.000222659	-4.96195e-05			1.29069	156.705	155.501	1.27775	131.25	130.741	1.29478	99.9246	100.24	1.26687	79.1465	79.598	2.12172	67.7653	67.0741	1.18918	54.365	54.6284	1.20522	44.3968	44.7405	1.28012	34.4327	34.6536	1.29618	24.3398	24.429	1.25665	14.0535	14.3889	1.26527	-0.513022	-0.315265			0.25	47.1856	37.2017	31.3809
	6530.6	0.00253089	-0.00118082	-0.00376654	0.000286442	0.00202403	0.000272547	-0.000193935			1.35529	156.849	155.627	1.34252	131.544	130.798	1.36863	100.115	100.31	1.33156	79.1769	79.6033	2.23181	66.8915	67.2026	1.23744	54.3695	54.644	1.25333	44.4111	44.7794	1.34516	34.4758	34.731	1.36121	24.3729	24.4685	1.3217	14.0325	14.4048	1.3302	-0.42102	-0.265653			0.3	47.1668	37.2478	31.5005
	6530.7	0.00256539	-0.00112417	-0.00382628	0.000302897	0.00199984	0.000322434	-0.000353695			1.41989	156.831	155.753	1.40729	131.7	130.803	1.44247	100.445	100.374	1.39625	79.2236	79.6067	2.33888	66.6988	67.4585	1.2857	54.3916	54.6726	1.30144	44.4442	44.82	1.41021	34.5571	34.8277	1.42625	24.4513	24.5446	1.38676	14.0665	14.454	1.39514	-0.275776	-0.170485			0.35	47.1092	37.2721	31.507
	6530.8	0.00259988	-0.00106751	-0.00386364	0.000319353	0.00199096	0.000372322	-0.000513456			1.48449	156.623	155.879	1.47207	131.659	130.743	1.51631	100.787	100.449	1.46094	79.2995	79.6472	2.44335	67.1015	67.4013	1.33395	54.4344	54.7023	1.34955	44.5	44.8753	1.47525	34.689	34.9708	1.49129	24.5733	24.6438	1.45181	14.2098	14.5495	1.46007	-0.0365424	-0.038444			0.4	47.0599	37.2552	31.3832
	6530.9	0.00263438	-0.00101085	-0.00388467	0.000335808	0.00198207	0.000422209	-0.000422998			1.54909	156.415	155.998	1.53684	131.611	130.615	1.59016	101.093	100.544	1.52563	79.376	79.7023	2.54553	67.8939	67.2557	1.38221	54.5011	54.7692	1.39766	44.5825	44.9468	1.54029	34.8246	35.1593	1.55633	24.7027	24.8191	1.51687	14.3561	14.6945	1.525	0.204458	0.106797			0.45	47.1248	37.2049	31.1694
	6531	0.00267838	-0.000954196	-0.00377728	0.000352263	0.00199114	0.000472097	-0.000269984			1.61369	156.219	156.104	1.60161	131.295	130.413	1.664	101.381	100.676	1.59032	79.6276	79.7978	2.64568	68.5461	66.8825	1.43047	54.5958	54.8607	1.44578	44.6972	45.0379	1.60534	35.098	35.4147	1.62137	24.9626	25.053	1.58192	14.6306	14.8987	1.58994	0.477162	0.310119			0.5	47.1978	37.1819	31.2984
	6531.1	0.00272645	-0.000759827	-0.00364519	0.000368718	0.00216179	0.000521984	-0.000116971			1.67829	156.03	156.181	1.66638	130.824	130.188	1.73785	101.608	100.86	1.65501	80.0112	79.9773	2.74403	68.6157	66.3601	1.47872	54.7268	54.9789	1.49389	44.8527	45.1457	1.67038	35.4409	35.6783	1.6864	25.2694	25.342	1.64697	15.0137	15.1566	1.65487	0.772655	0.52531			0.55	47.2191	37.2491	31.6743
	6531.2	0.00277453	-0.000427744	-0.00352112	0.000385173	0.00233244	0.000571872	-8.67635e-05			1.74289	155.875	156.218	1.73116	130.384	129.987	1.81169	101.771	101.098	1.71971	80.4452	80.1958	2.84076	68.2555	65.6223	1.52698	54.9036	55.0973	1.542	45.0587	45.2736	1.73543	35.8584	35.9554	1.75144	25.6219	25.6412	1.71203	15.4345	15.4269	1.7198	1.06422	0.793418			0.6	47.1654	37.3398	32.0277
	6531.3	0.0028226	-9.5662e-05	-0.00346297	0.000401628	0.00250308	0.000621759	-7.02008e-05			1.80749	155.808	156.214	1.79593	130.048	129.862	1.88554	101.801	101.367	1.7844	81.0968	80.4868	2.93604	67.5414	64.7304	1.57524	55.1353	55.2662	1.59011	45.3244	45.4184	1.80047	36.4743	36.2338	1.81648	26.0566	25.998	1.77708	16.0361	15.7631	1.78474	1.33978	1.07021			0.65	47.0547	37.3767	32.2695
	6531.4	0.00287067	0.00023642	-0.00344297	0.000418286	0.00258885	0.000671647	-6.03534e-05			1.87209	155.747	156.148	1.8607	129.728	129.836	1.95938	101.687	101.632	1.84909	81.7467	80.85	3.03	66.079	63.7158	1.62349	55.4265	55.4535	1.63822	45.6478	45.5782	1.86552	37.1181	36.4909	1.88151	26.497	26.3547	1.84214	16.6656	16.1065	1.84967	1.61506	1.36381			0.7	47.189	37.3152	32.3338
	6531.5	0.00291875	0.000568503	-0.00339004	0.00043503	0.00261804	0.000721534	-0.000110944			1.93669	155.705	156.025	1.92547	129.488	129.896	2.03323	101.646	101.854	1.91378	82.0128	81.2743	3.12276	63.8853	62.6349	1.67175	55.7743	55.6334	1.68633	46.0138	45.7532	1.93056	37.8796	36.7141	1.94655	26.954	26.6668	1.90719	17.3793	16.4408	1.91461	1.90701	1.67805			0.75	47.4132	37.139	32.185
	6531.6	0.00296682	0.000934634	-0.00332701	0.000451773	0.00264723	0.000771422	-0.000161535			2.00129	155.665	155.835	1.99025	129.272	129.986	2.10707	101.652	101.984	1.97847	82.1541	81.726	3.21442	61.7663	61.5551	1.72001	56.1747	55.844	1.73445	46.4057	45.9365	1.9956	38.5964	36.8987	2.01159	27.3669	26.967	1.97224	18.1078	16.7291	1.97954	2.20299	1.95702			0.8	47.614	37.1429	31.8275
	6531.7	0.00301489	0.00133481	-0.00325138	0.000468517	0.00267636	0.00082131	-0.000176428			2.06589	155.618	155.611	2.05502	129.135	130.018	2.18091	101.675	102.125	2.04316	82.2702	82.1713	3.30508	60.1437	60.5328	1.76826	56.6271	56.0543	1.78256	46.8072	46.1132	2.06065	38.6642	37.0528	2.07663	27.5287	27.2128	2.0373	18.3503	17.0053	2.04447	2.47548	2.17016			0.85	47.7333	37.4775	31.3136
	6531.8	0.00306297	0.00173499	-0.00317529	0.000485261	0.00270495	0.000871197	-4.8534e-05			2.13049	155.561	155.358	2.11979	129.055	129.936	2.25476	101.646	102.117	2.10785	82.368	82.5376	3.39482	59.1508	59.7625	1.81652	57.1413	56.2358	1.83067	47.2029	46.3092	2.12569	38.5053	37.1376	2.14167	27.5554	27.4013	2.10235	18.3405	17.2487	2.10941	2.73328	2.35306			0.9	47.727	37.8006	31.3238
	6531.9	0.00311104	0.00213517	-0.00314166	0.000502005	0.00273354	0.000921085	7.93601e-05			2.19509	155.446	155.024	2.18457	129.349	129.746	2.3286	101.488	101.901	2.17255	82.3078	82.8573	3.4837	58.697	59.28	1.86478	57.7304	56.4229	1.87878	47.5779	46.5018	2.19074	37.8137	37.2101	2.2067	27.1373	27.5161	2.16741	17.8516	17.4373	2.17434	2.89773	2.49839			0.95	47.5882	38.0302	31.9011
	6532	0.00315911	0.00253535	-0.00309023	0.000668258	0.00276212	0.000970972	0.000159693			2.25969	155.292	154.667	2.24934	129.796	129.463	2.40245	101.416	101.648	2.23724	82.1937	83.1254	3.57179	58.6557	59.1675	1.91303	58.3696	56.5738	1.92689	47.908	46.6881	2.25578	37.074	37.2813	2.27174	26.6984	27.5964	2.23246	17.1835	17.5678	2.23927	3.01897	2.73692			1	47.4324	38.091	32.368
	6532.1	0.00320719	0.00283771	-0.00299056	0.00083451	0.00281478	0.00102086	0.000129049			2.32429	155.024	154.313	2.31411	130.544	129.088	2.47629	101.436	101.313	2.30193	82.1921	83.5177	3.65915	59.2385	59.4642	1.96129	58.9071	56.7188	1.975	48.1467	46.8458	2.32083	36.5945	37.4378	2.33678	26.3373	27.6411	2.29751	16.7338	17.7019	2.30421	3.0624	2.91537			1.05	47.6217	37.9355	32.6541
	6532.2	0.00325526	0.00304224	-0.00280148	0.00100076	0.00288348	0.00107075	9.84049e-05			2.38889	154.648	153.886	2.37888	130.999	128.675	2.55014	101.586	100.894	2.36662	82.1617	83.8401	3.74583	60.2512	60.2128	2.00955	59.1475	56.8333	2.02312	48.2424	46.9805	2.38587	36.3136	37.5207	2.40182	26.1339	27.75	2.36257	16.4196	17.8594	2.36914	3.09626	2.9469			1.1	48.0996	37.5774	32.7738
	6532.3	0.00330333	0.00324678	-0.0026259	0.00116702	0.00295219	0.00112063	0.000230473			2.45349	154.086	153.435	2.44366	130.625	128.227	2.62398	101.762	100.376	2.43131	81.915	83.9613	3.83187	61.4821	61.3247	2.0578	58.9903	56.9468	2.07123	48.1753	47.1022	2.45092	36.3368	37.4497	2.46685	26.1046	27.8158	2.42762	16.4037	18.0727	2.43408	3.15164	2.86906			1.15	48.6187	37.3705	32.8717
	6532.4	0.00335141	0.00345131	-0.00248147	0.00133327	0.00302937	0.00117052	0.000525255			2.51809	153.416	153.033	2.50843	129.839	127.818	2.69783	101.759	99.8412	2.496	81.6926	83.9202	3.91733	62.901	62.8138	2.10606	58.5443	57.012	2.11934	47.9789	47.1966	2.51596	36.5695	37.2608	2.53189	26.3068	27.6662	2.49268	16.5831	18.1041	2.49901	3.17557	2.77205			1.2	49.0535	37.9369	33.1907
	6532.5	0.00339948	0.00365584	-0.00236709	0.00150185	0.00318286	0.00122041	0.000820036			2.58269	152.674	152.671	2.5732	128.827	127.479	2.77167	101.411	99.278	2.56069	81.5539	83.8381	4.00222	64.7189	64.5397	2.15432	57.9637	57.0856	2.16745	47.6971	47.2893	2.581	36.929	37.0621	2.59693	26.6017	27.3779	2.55773	16.9788	17.9404	2.56395	3.14118	2.5747			1.25	49.3315	38.639	33.8379
	6532.6	0.00344755	0.00372923	-0.00228748	0.00167974	0.00333636	0.0012824	0.000919479			2.64729	151.879	152.365	2.63797	128.16	127.251	2.84551	100.614	98.6981	2.62539	81.7875	83.6213	4.0866	66.766	66.3581	2.20257	57.372	57.151	2.21556	47.3823	47.4138	2.64605	37.3823	36.748	2.66197	26.9492	27.0717	2.62279	17.5604	17.7957	2.62888	2.85992	2.27526			1.3	49.442	39.2302	34.6818
	6532.7	0.00349562	0.00367146	-0.00224322	0.00185764	0.00348985	0.00139277	0.000888697			2.71189	151.186	152.144	2.70275	127.752	127.176	2.91936	99.6633	98.1177	2.69008	82.1918	83.2217	4.17049	68.5459	68.013	2.25083	56.8621	57.2161	2.26367	47.0932	47.5753	2.71109	37.6507	36.3518	2.72701	27.2369	26.6331	2.68784	18.0911	17.5159	2.69381	2.42583	1.88064			1.35	49.4712	39.5851	35.5158
	6532.8	0.0035437	0.0036137	-0.00217137	0.00203553	0.0035541	0.00150315	0.000857916			2.77649	150.653	152.028	2.76752	127.601	127.239	2.9932	98.6046	97.5233	2.75477	82.7113	82.6691	4.25392	69.5765	69.4004	2.29909	56.503	57.3222	2.31179	46.8713	47.6673	2.77614	37.6698	35.889	2.79204	27.3873	26.1485	2.75289	18.3908	17.1654	2.75875	1.83067	1.39809			1.4	49.617	39.6486	36.1622
	6532.9	0.00359177	0.00355593	-0.00210858	0.00221343	0.00355885	0.00161353	0.000683258			2.84109	150.41	152.032	2.83229	127.399	127.443	3.06705	97.52	96.9985	2.81946	83.0571	81.9827	4.33691	69.7403	70.2663	2.34734	56.3026	57.4613	2.3599	46.7211	47.6925	2.84118	37.277	35.4102	2.85708	27.2337	25.5593	2.81794	18.3676	16.6895	2.82368	1.21364	0.836708			1.45	50.0735	39.4895	36.4965
	6533	0.00363984	0.00349817	-0.00206176	0.00239132	0.0035636	0.00172391	0.000446941			2.90569	150.502	152.164	2.89707	127.1	127.722	3.14089	96.5731	96.5387	2.88415	83.1004	81.1935	4.4195	69.2525	70.5124	2.3956	56.2517	57.5195	2.40801	46.6424	47.6057	2.90623	36.7094	34.8409	2.92212	26.83	24.9666	2.883	18.0801	16.122	2.88862	0.534347	0.201405			1.5	50.8398	39.3917	36.4572
	6533.1	0.00368792	0.00338415	-0.0019911	0.00253713	0.00358765	0.00183428	0.000210623			2.97029	150.931	152.428	2.96184	126.769	128.049	3.21474	95.92	96.1895	2.94884	82.6721	80.3602	4.5017	68.3757	70.1879	2.44386	56.35	57.5091	2.45612	46.6542	47.5673	2.97127	36.0425	34.2356	2.98715	26.2376	24.2935	2.94805	17.4983	15.5149	2.95355	-0.210613	-0.480013			1.55	51.7476	39.7778	36.0496
	6533.2	0.00373599	0.00321389	-0.00190897	0.0026348	0.00378538	0.00194466	0.00024558			3.03489	151.744	152.822	3.02661	126.664	128.407	3.28858	95.4982	96.006	3.01353	81.8071	79.4482	4.58353	67.3816	69.4843	2.49211	56.6015	57.4033	2.50423	46.7823	47.4582	3.03631	35.2793	33.5999	3.05219	25.4468	23.6044	3.01311	16.6412	14.7834	3.01848	-0.908023	-1.13847			1.6	52.6039	40.7035	35.3415
	6533.3	0.00378406	0.00304362	-0.00179955	0.00273248	0.00398311	0.00205504	0.000348355			3.09949	152.787	153.336	3.09138	126.852	128.813	3.36243	95.2887	96.0289	3.07823	80.7057	78.5479	4.66502	66.6359	68.6432	2.54037	56.9829	57.2985	2.55234	47.0185	47.3191	3.10136	34.1679	32.9816	3.11723	24.4358	22.9559	3.07816	15.4023	14.034	3.08342	-1.62031	-1.85134			1.65	53.2533	41.8447	34.4514
	6533.4	0.00383214	0.00287335	-0.00165162	0.00283015	0.00418084	0.00216542	0.000451131			3.16409	153.939	153.953	3.15616	127.157	129.302	3.43627	95.2689	96.2908	3.14292	79.4226	77.6772	4.74618	66.4984	67.9014	2.58862	57.4373	57.1689	2.60046	47.323	47.1009	3.16641	32.8939	32.322	3.18227	23.3845	22.2675	3.14322	13.9109	13.1643	3.14835	-2.36108	-2.54744			1.7	53.5924	42.8843	33.5335
	6533.5	0.00388021	0.00270309	-0.00149951	0.00292783	0.00427365	0.0022758	0.000471982			3.22869	155.11	154.654	3.22093	127.438	130.002	3.51011	95.7096	96.7941	3.20761	77.9878	76.8671	4.82703	67.011	67.3973	2.63688	57.885	56.9666	2.64857	47.642	46.8615	3.23145	31.665	31.6708	3.24731	22.3898	21.6537	3.20827	12.3608	12.2661	3.21328	-3.12808	-3.20663			1.75	53.5743	43.5996	32.7646
	6533.6	0.00392828	0.00255979	-0.00136521	0.0030255	0.00429651	0.00238617	0.000492833			3.29329	156.186	155.409	3.2857	127.75	130.883	3.58396	96.8181	97.5105	3.2723	76.6779	76.1807	4.90758	67.7469	67.1112	2.68514	58.2154	56.7503	2.69668	47.9069	46.5427	3.29649	30.6913	31.0875	3.31235	21.5281	21.0415	3.27333	11.049	11.4091	3.27822	-3.88095	-3.80309			1.8	53.2085	43.8572	32.3109
	6533.7	0.00429555	0.00244346	-0.00126303	0.00308441	0.00431937	0.00237516	0.000549359			3.35789	157.015	156.18	3.35047	129.246	132.009	3.6578	98.1911	98.371	3.33699	75.5747	75.4879	4.98785	68.2405	66.9634	2.73339	58.3503	56.4994	2.74479	48.0411	46.2155	3.36154	30.0043	30.5606	3.37738	20.8466	20.5369	3.33838	9.95051	10.5317	3.34315	-4.54352	-4.27081			1.85	52.5542	43.6158	32.1752
	6533.8	0.00469828	0.00232712	-0.00120728	0.00311748	0.00433899	0.00218205	0.000926963			3.42249	157.621	156.933	3.41525	132.134	133.351	3.73165	99.6549	99.2802	3.40168	74.7927	74.8393	5.06785	68.2301	66.8276	2.78165	58.2847	56.1808	2.7929	47.9614	45.8083	3.42658	29.4149	30.1566	3.44242	20.2358	20.1348	3.40343	9.09415	9.79532	3.40809	-4.82155	-4.67897			1.9	51.709	42.9314	32.1308
	6533.9	0.00500669	0.00221079	-0.00115077	0.00315055	0.0043295	0.00218478	0.00130457			3.48709	158.219	157.633	3.48002	135.522	134.789	3.80549	100.922	100.14	3.46637	74.4771	74.2599	5.14759	67.656	66.6573	2.82991	58.0365	55.8694	2.84101	47.6285	45.4051	3.49163	28.9912	29.9181	3.50746	19.8201	19.8993	3.46849	8.42837	9.17032	3.47302	-4.83521	-4.96829			1.95	50.7931	41.9617	32.0016
	6534	0.00517362	0.00209446	-0.00109597	0.00318362	0.00432	0.00238335	0.00159407			3.55169	158.922	158.208	3.54479	138.289	136.11	3.87934	101.844	100.87	3.53107	74.668	73.642	5.22709	66.8585	66.456	2.87816	57.6385	55.5285	2.88913	47.0707	44.9247	3.55667	28.7524	29.854	3.5725	19.6141	19.8357	3.53354	7.92334	8.76062	3.53795	-4.69554	-5.1203			2	49.9325	40.9699	31.7636
	6534.1	0.00534054	0.00208574	-0.00100966	0.0032167	0.00431051	0.00258191	0.00153116			3.61629	159.454	158.7	3.60957	139.648	137.073	3.95318	102.267	101.4	3.59576	75.0078	73.0693	5.30636	66.3441	66.3274	2.92642	57.1242	55.1151	2.93724	46.3374	44.4662	3.62171	28.8492	29.9941	3.63754	19.674	19.9833	3.59859	7.70852	8.56734	3.60289	-4.30046	-5.12458			2.05	49.2379	40.2879	31.4908
	6534.2	0.00550747	0.00218463	-0.000890949	0.00324977	0.00438377	0.00268636	0.00146825			3.6809	159.372	159.037	3.67434	139.751	137.469	4.02703	102.243	101.786	3.66045	75.1078	72.59	5.3854	66.144	66.2444	2.97468	56.5177	54.7213	2.98535	45.4904	43.9442	3.68676	29.3837	30.3141	3.70257	20.0706	20.3176	3.66365	8.05016	8.63558	3.66782	-3.70335	-4.98743			2.1	48.7698	40.0835	31.3402
	6534.3	0.00565427	0.00228353	-0.000770434	0.0033213	0.0045122	0.00264963	0.0013832			3.7455	159.26	159.203	3.73911	138.976	137.153	4.10087	101.956	102.033	3.72514	74.9098	72.2893	5.46423	65.8266	66.0756	3.02293	55.7657	54.2998	3.03346	44.5758	43.4575	3.7518	30.0961	30.8447	3.76761	20.6706	20.8612	3.7287	8.70459	8.9466	3.73276	-3.20188	-4.68297			2.15	48.495	40.0823	31.3797
	6534.4	0.00578765	0.00238242	-0.00065027	0.00340245	0.00464063	0.00261289	0.00124647			3.8101	159.401	159.185	3.80388	137.222	136.103	4.17471	101.425	102.182	3.78983	74.6879	72.2701	5.54286	65.1657	65.5653	3.07119	54.7446	53.7996	3.08157	43.627	42.9226	3.81685	30.8352	31.5136	3.83265	21.2651	21.5418	3.79376	9.45053	9.53534	3.79769	-3.02857	-4.22005			2.2	48.3053	39.8322	31.3895
	6534.5	0.00592103	0.00248131	-0.000564031	0.0034836	0.0047546	0.00257616	0.00110974			3.8747	159.722	158.982	3.86866	134.663	134.429	4.24856	100.653	102.261	3.85452	74.7212	72.6375	5.62129	63.8289	64.3475	3.11945	53.5429	53.3171	3.12968	42.7053	42.439	3.88189	31.6535	32.3719	3.89769	21.9351	22.3989	3.85881	10.1617	10.3333	3.86263	-2.96495	-3.64032			2.25	48.108	39.0393	31.2672
	6534.6	0.0060544	0.00267591	-0.000500407	0.00356474	0.00473845	0.00254329	0.00110322			3.9393	160.094	158.609	3.93343	132	132.331	4.3224	100.007	102.293	3.91921	75.2366	73.4042	5.69953	61.5681	62.4588	3.1677	52.4005	52.8197	3.1778	41.8703	41.9642	3.94694	32.6938	33.3754	3.96272	22.6589	23.3266	3.92386	11.1038	11.402	3.92756	-2.4636	-2.8896			2.3	47.8773	37.7807	31.3853
	6534.7	0.00620147	0.00296622	-0.000448803	0.00364589	0.00472231	0.00251299	0.0012269			4.0039	160.155	158.063	3.9982	130.187	130.068	4.39625	99.571	102.255	3.98391	76.1409	74.7089	5.77759	58.6399	59.9692	3.21596	51.4169	52.2533	3.22591	41.1095	41.4646	4.01198	34.0661	34.4508	4.02776	23.5514	24.4092	3.98892	12.388	12.6304	3.99249	-2.08878	-2.01122			2.35	47.6481	38.9621	32.0043
	6534.8	0.00635197	0.00325652	-0.000345738	0.00372704	0.00470616	0.00248268	0.00135059			4.0685	159.669	157.371	4.06297	128.802	127.949	4.47009	99.6475	102.136	4.0486	77.1807	76.4665	5.85548	55.9016	57.2803	3.26422	50.5995	51.7197	3.27402	40.4203	41.0373	4.07703	35.6902	35.6813	4.0928	24.8134	25.5235	4.05397	14.0656	14.101	4.05743	-1.36095	-1.087			2.4	47.4976	41.7106	32.8798
	6534.9	0.00650246	0.00354683	-0.000212823	0.00387654	0.0047291	0.00245238	0.00162229			4.1331	158.638	156.559	4.12775	126.855	126.061	4.54394	100.412	101.941	4.11329	78.0549	78.4733	5.9332	54.4175	55.1842	3.31247	49.9124	51.1845	3.32213	39.8626	40.6184	4.14207	37.3393	36.961	4.15783	26.2275	26.7581	4.11902	15.9352	15.7043	4.12236	-0.50236	-0.031719			2.45	47.4786	44.882	33.9253
	6535	0.00665048	0.00383713	-6.89632e-05	0.00402604	0.00479114	0.00266368	0.00199267			4.1977	157.141	155.708	4.19252	124.276	124.62	4.61778	101.664	101.748	4.17798	78.79	80.7683	6.01077	54.3093	54.1631	3.36073	49.3201	50.6855	3.37024	39.4218	40.2822	4.20712	38.7883	38.1489	4.22287	27.4538	27.9404	4.18408	17.7308	17.2754	4.18729	0.295134	1.06272			2.5	47.5183	48.1536	35.0582
	6535.1	0.00677625	0.00409871	6.3662e-05	0.00417555	0.00485319	0.00293538	0.00236306			4.2623	155.437	154.777	4.25729	122.089	123.695	4.69163	102.702	101.647	4.24267	80.0474	83.0586	6.08817	55.27	54.5976	3.40899	48.7989	50.1949	3.41835	39.0497	39.9991	4.27216	39.5405	39.2392	4.28791	28.5241	29.0945	4.24913	19.253	18.8103	4.25223	1.32659	2.08836			2.55	47.5187	51.2021	36.1838
	6535.2	0.00690201	0.00433156	0.000189654	0.00432505	0.00491523	0.00320708	0.0023752			4.3269	153.414	153.843	4.32207	121.659	123.293	4.76547	102.877	101.757	4.30736	82.2938	85.0653	6.16544	57.0933	56.4003	3.45724	48.322	49.7944	3.46647	38.8643	39.7622	4.3372	39.9521	40.0142	4.35295	29.136	30.0011	4.31419	20.2177	20.0337	4.31716	2.17387	3.12442			2.6	47.441	53.7176	37.2019
	6535.3	0.00702778	0.0045644	0.000301177	0.00447455	0.00507304	0.00347878	0.00223382			4.3915	151.533	152.955	4.38684	123.03	123.389	4.83931	102.567	102.153	4.37205	84.6769	86.7973	6.24256	59.5396	59.1685	3.5055	47.9046	49.4696	3.51458	38.9078	39.6227	4.40225	39.6776	40.4452	4.41799	29.346	30.6298	4.37924	20.3732	20.909	4.3821	3.16502	4.05591			2.65	47.2928	55.4434	38.0182
	6535.4	0.00715355	0.00479725	0.000407401	0.00462802	0.00523085	0.00375927	0.00209244			4.4561	150.233	152.156	4.45161	125.82	123.939	4.91316	102.573	102.829	4.43675	86.1339	88.0416	6.31954	62.453	62.4521	3.55376	47.6508	49.2361	3.56269	39.0222	39.5635	4.46729	39.1521	40.4441	4.48302	29.1023	30.8412	4.44429	20.1941	21.245	4.44703	3.48347	4.78318			2.7	47.1453	56.2144	38.557
	6535.5	0.00731615	0.0050301	0.000563066	0.00479735	0.00538866	0.00406028	0.00201498			4.5207	149.207	151.514	4.51638	128.533	124.865	4.987	103.184	103.642	4.50144	86.1412	88.6909	6.39639	65.3375	65.6301	3.60201	47.7137	49.1201	3.6108	39.1766	39.5985	4.53234	38.1696	40.0286	4.54806	28.4778	30.6015	4.50935	19.7689	21.111	4.51197	4.19439	5.36332			2.75	47.2333	55.9835	38.7726
	6535.6	0.00749453	0.00513901	0.000712744	0.00496668	0.00557229	0.00436129	0.00194462			4.5853	148.699	150.989	4.58116	129.222	126.135	5.06085	104.03	104.316	4.56613	85.6176	88.8527	6.47311	68.2543	68.5341	3.65027	48.1268	49.1202	3.65891	39.4367	39.7304	4.59738	37.3113	39.3386	4.6131	27.9127	29.9936	4.5744	18.9549	20.5355	4.5769	4.61639	5.70737			2.8	47.4158	54.8303	38.6568
	6535.7	0.00767291	0.00512397	0.000867655	0.00513601	0.00578175	0.0046623	0.00187426			4.6499	148.587	150.652	4.64593	128.092	127.675	5.13469	104.388	104.477	4.63082	84.8448	88.4774	6.54971	71.4726	71.2078	3.69853	48.6287	49.2446	3.70702	39.8633	39.9684	4.66243	36.3126	38.505	4.67814	27.209	29.1282	4.63946	18.1427	19.7301	4.64183	4.63048	5.76731			2.85	47.5504	52.9513	38.2397
	6535.8	0.00785129	0.00510893	0.00106965	0.00530535	0.00599121	0.00496331	0.00221497			4.7145	148.782	150.528	4.7107	126.991	129.418	5.20854	103.788	103.795	4.69551	83.9734	87.6783	6.62619	74.5653	73.482	3.74678	49.1853	49.5353	3.75514	40.4433	40.3393	4.72747	35.8354	37.7025	4.74317	26.5989	28.1631	4.70451	17.3701	18.8486	4.70677	4.30692	5.57811			2.9	47.5996	50.6289	37.5853
	6535.9	0.00805639	0.00509389	0.00117983	0.00547468	0.00620067	0.00526432	0.00255568			4.7791	149.316	150.589	4.77547	126.691	131.267	5.28238	101.953	102.089	4.7602	83.1373	86.5156	6.70256	77.2647	75.4308	3.79504	49.8593	49.9424	3.80325	41.1158	40.7937	4.79251	35.8208	37.0638	4.80821	26.6918	27.2698	4.76956	17.0514	18.0902	4.7717	4.14051	5.12541			2.95	47.5518	48.1854	36.7798
	6536	0.00826446	0.00507885	0.00128261	0.00564898	0.00629224	0.00532379	0.00289467			4.8437	150.149	150.862	4.84025	128.048	133.055	5.35622	98.9679	99.4874	4.82489	82.3593	85.1057	6.77881	78.1271	76.6641	3.8433	50.4759	50.4885	3.85136	41.8288	41.3937	4.85756	36.2727	36.6401	4.87325	26.787	26.5504	4.83462	17.1685	17.5558	4.83664	3.58806	4.4421			3	47.4149	45.9211	35.917
	6536.1	0.00847253	0.00498164	0.00137105	0.00583074	0.00638382	0.00532287	0.00321819			4.9083	150.879	151.329	4.90502	131.774	134.541	5.43007	95.4594	96.1997	4.88959	82.2265	83.5599	6.85496	76.7278	76.9075	3.89155	51.1284	51.1785	3.89947	42.5905	42.0549	4.9226	37.1514	36.3955	4.93829	27.1379	26.0446	4.89967	17.5694	17.2557	4.90157	3.21285	3.55378			3.05	47.214	44.0423	35.0827
	6536.2	0.00868368	0.00480226	0.00143539	0.00601249	0.00647539	0.00532195	0.0035417			4.9729	151.626	151.952	4.96979	136.999	135.45	5.50391	92.2563	92.898	4.95428	82.7625	82.0445	6.93101	74.9412	75.798	3.93981	52.0059	52.073	3.94758	43.417	42.8039	4.98765	38.061	36.2523	5.00333	27.6778	25.7004	4.96473	18.011	17.1021	4.9665	2.29535	2.52855			3.1	47.0145	42.5934	34.3427
	6536.3	0.00892263	0.00462287	0.0015561	0.00619424	0.006587	0.00532103	0.00382579			5.0375	152.383	152.733	5.03456	140.146	135.427	5.57776	90.0073	90.2978	5.01897	83.3944	80.7599	7.00695	73.1981	73.3107	3.98807	53.1513	53.0521	3.99569	44.2954	43.6872	5.05268	38.1463	36.1023	5.06837	27.6318	25.4531	5.02977	18.352	16.9944	5.03144	1.63091	1.46276			3.15	47.2286	41.4555	33.7367
	6536.4	0.00916158	0.00444349	0.00175692	0.006376	0.00671865	0.00555598	0.00395219			5.1021	153.233	153.623	5.09934	138.976	134.252	5.6516	89.2725	89.0645	5.08366	83.7877	79.8505	7.0828	69.729	69.7931	4.03632	54.6533	54.1575	4.04381	45.2133	44.5735	5.11773	38.3229	35.8974	5.1334	27.6024	25.1917	5.09483	18.4336	16.8269	5.09638	0.389735	0.375161			3.2	47.3912	40.4493	33.2792
	6536.5	0.00940052	0.00426411	0.00204471	0.00655775	0.0068503	0.00579094	0.0040786			5.1667	154.198	154.543	5.16411	135.063	132.003	5.72545	90.4892	89.5174	5.14835	83.8002	79.4906	7.15856	65.5054	65.7765	4.08458	56.2717	55.4316	4.09192	46.1216	45.4942	5.18278	37.8316	35.6281	5.19843	27.2398	24.9147	5.15989	17.9423	16.5843	5.16131	-0.531208	-0.633539			3.25	47.4754	39.4637	32.9625
	6536.6	0.00964165	0.00415998	0.00241057	0.00677417	0.00698195	0.00602589	0.0041661			5.2313	155.243	155.512	5.22888	129.531	128.939	5.79929	93.2365	91.6924	5.21304	82.7655	79.7421	7.23422	62.245	62.1772	4.13284	57.7163	56.6967	4.14003	46.9862	46.4217	5.24782	37.2858	35.4014	5.26347	26.4446	24.612	5.22494	17.3653	16.2868	5.22624	-1.36459	-1.46224			3.3	47.4726	38.5033	32.7566
	6536.7	0.00988603	0.00413111	0.00267691	0.00700545	0.00705107	0.00625815	0.00419523			5.2959	156.545	156.45	5.29366	123.235	125.79	5.87314	96.4368	95.1695	5.27773	81.1048	80.5557	7.3098	59.7643	59.4907	4.18109	59.1409	57.9583	4.18814	47.8197	47.3839	5.31288	36.8336	35.2856	5.32851	25.8917	24.4123	5.29001	16.5609	16.0663	5.29117	-2.13319	-2.11806			3.35	47.3988	37.6723	32.6118
	6536.8	0.0101304	0.00410223	0.00292364	0.00723673	0.00712018	0.00648411	0.00422437			5.3605	158.007	157.315	5.35843	117.82	123.417	5.94698	99.899	99.1544	5.34243	79.6421	81.749	7.38529	58.5254	58.1618	4.22935	60.3475	59.1495	4.23625	48.5457	48.2234	5.3779	36.1696	35.3609	5.39355	25.5356	24.3553	5.35504	16.0195	15.9591	5.3561	-2.62058	-2.51591			3.4	47.313	37.346	32.4722
	6536.9	0.0103748	0.00407336	0.00307966	0.00746801	0.0071893	0.00671007	0.00445115			5.4251	159.171	158.017	5.4232	116.362	122.537	6.02082	103.086	102.941	5.40712	80.0869	82.9761	7.46069	58.4032	57.9931	4.27761	61.1457	60.2424	4.28436	49.1071	48.9687	5.44295	35.4616	35.6196	5.4586	25.2133	24.5127	5.4201	15.6333	16.0222	5.42104	-2.99544	-2.6938			3.45	47.3319	37.6258	32.2937
	6537	0.0106192	0.00404449	0.00314499	0.00769928	0.00738832	0.00693604	0.00487556			5.4897	160.142	158.599	5.48797	121.287	123.579	6.09467	105.297	105.74	5.47181	82.1078	83.8831	7.53602	58.715	58.679	4.32586	61.5215	61.0573	4.33248	49.4753	49.6383	5.50799	35.3598	35.8576	5.52362	25.121	24.7762	5.48517	15.279	16.0776	5.48598	-2.8883	-2.63679			3.5	47.4728	37.7789	32.0568
	6537.1	0.0109731	0.00423891	0.00333313	0.00793056	0.00771723	0.007162	0.00529997			5.5543	160.808	159	5.55275	129.606	126.284	6.16851	106.801	107.118	5.5365	83.6848	84.0041	7.61127	59.4646	59.736	4.37412	61.4777	61.5799	4.38059	49.6255	50.1056	5.57305	35.1748	35.8922	5.58866	25.1245	25.0303	5.55021	15.2298	16.0008	5.5509	-2.42133	-2.37095			3.55	47.6377	37.8457	31.7693
	6537.2	0.0113269	0.00465664	0.00354569	0.00825933	0.00804614	0.00775507	0.00544742			5.6189	161.175	159.171	5.61752	137.394	129.846	6.24236	107.12	107.011	5.60119	83.3434	83.044	7.68644	60.6802	60.842	4.42238	61.075	61.7788	4.4287	49.5947	50.4107	5.63808	34.5986	35.3758	5.6537	24.2803	24.9707	5.61527	15.1149	15.4229	5.61583	-1.34573	-1.98409			3.6	47.7686	38.1206	31.4663
	6537.3	0.0116808	0.00507437	0.00383809	0.00859893	0.00837505	0.00843992	0.00541023			5.6835	161.051	159.152	5.68229	139.23	133.141	6.3162	106.355	105.723	5.66588	81.1857	81.0412	7.76154	61.6216	61.8334	4.47063	60.3385	61.6636	4.47681	49.4211	50.5835	5.70313	33.2517	34.2639	5.71873	23.3515	24.4835	5.68033	14.2651	14.2841	5.68077	-1.24405	-1.51715			3.65	47.8435	38.7365	31.2364
	6537.4	0.0120599	0.00549209	0.00417772	0.00893854	0.00881593	0.00912477	0.00537304			5.7481	160.54	158.931	5.74706	135.273	135.346	6.39005	104.915	103.714	5.73057	78.2029	77.9575	7.83657	62.8503	62.7174	4.51889	59.349	61.2268	4.52492	49.0878	50.5644	5.76817	31.4393	32.4502	5.78378	22.5332	23.3954	5.74538	12.411	12.4294	5.74572	-0.660305	-1.07343			3.7	47.8621	39.5785	31.2706
	6537.5	0.0125401	0.00590982	0.00452628	0.00927814	0.0092568	0.00976514	0.00573505			5.8127	159.827	158.513	5.81184	130.224	136.011	6.46389	102.409	101.526	5.79527	74.5844	74.3666	7.91153	64.5984	63.5622	4.56715	58.2756	60.5524	4.57303	48.6387	50.4093	5.83323	29.4969	30.297	5.84882	21.4357	21.8727	5.81042	10.1234	10.184	5.81064	-0.379809	-0.713208			3.75	47.8396	40.5268	31.4061
	6537.6	0.0130203	0.00657611	0.00489031	0.00961774	0.00969768	0.0100052	0.00626815			5.8773	158.693	157.921	5.87661	127.944	135.509	6.53774	99.7186	99.617	5.85996	70.9299	70.6465	7.98642	64.4703	64.342	4.6154	57.3069	59.7241	4.62115	48.2062	50.1585	5.89826	26.9293	28.1112	5.91386	19.1638	20.1094	5.87548	7.56109	7.77482	5.87557	-0.183614	-0.474658			3.8	47.7994	41.4941	31.4735
	6537.7	0.0135005	0.00749097	0.0052522	0.00998662	0.010064	0.0102453	0.00680125			5.9419	157.29	157.192	5.94138	129.695	134.778	6.61158	97.3032	98.1874	5.92465	67.9961	67.5531	8.06125	63.5746	64.9627	4.66366	56.6049	58.8331	4.66926	47.8361	49.8018	5.96331	25.335	26.4372	5.97889	17.4713	18.5781	5.94053	5.55722	5.8238	5.94051	-0.375434	-0.424829			3.85	47.763	42.407	31.4542
	6537.8	0.0140638	0.00840583	0.00561198	0.010619	0.0103557	0.0104854	0.00728052			6.0065	155.725	156.383	6.00616	133.351	134.855	6.68542	96.8486	97.3381	5.98934	66.7019	65.6584	8.13601	63.9635	65.2264	4.71192	56.1157	57.9745	4.71737	47.5679	49.3981	6.02835	25.0376	25.6699	6.04394	17.1257	17.5711	6.00558	4.7113	4.6302	6.00545	-0.525788	-0.558086			3.9	47.7394	43.1968	31.3895
	6537.9	0.0147102	0.00932069	0.00607144	0.0112515	0.0106475	0.0109033	0.00774634			6.0711	154.194	155.488	6.07093	138.219	136.262	6.75927	98.9101	97.048	6.05403	67.3847	65.2308	8.21071	64.9648	65.0178	4.76017	55.606	57.2236	4.76548	47.4493	48.9795	6.09341	26.0559	25.9669	6.10896	17.7545	17.4206	6.07065	4.6285	4.52	6.07039	-0.984896	-0.861795			3.95	47.7217	43.8018	31.4035
	6538	0.0153566	0.0102355	0.00653641	0.0118839	0.0109392	0.0117364	0.00821215			6.1357	153.069	154.579	6.1357	143.743	138.613	6.83311	99.6274	97.2938	6.11872	69.4123	66.3802	8.28536	64.4366	64.3521	4.80843	55.5207	56.6362	4.81359	47.5153	48.5643	6.15844	27.8307	27.2273	6.174	19.2371	18.1463	6.13571	5.88209	5.4691	6.13532	-1.15442	-1.28096			4	47.6955	44.1774	31.5994
	6538.1	0.016003	0.0114051	0.00698778	0.0125163	0.0114995	0.0125694	0.00858682			6.2003	152.253	153.74	6.20047	147.017	140.656	6.90696	100.267	98.0915	6.18341	71.3938	68.9391	8.35994	62.9858	63.4462	4.85669	55.9927	56.2181	4.8617	47.6889	48.159	6.22349	29.6055	29.1929	6.23903	20.882	19.619	6.20074	7.72088	7.27423	6.20025	-1.83209	-1.74286			4.05	47.6494	44.3088	31.9142
	6538.2	0.0167656	0.0128293	0.0075271	0.0131487	0.0120599	0.0134024	0.00896149			6.2649	151.623	152.948	6.26525	145.973	140.697	6.9808	100.157	99.4997	6.24811	73.4922	72.4913	8.43446	62.5966	62.6428	4.90494	56.7314	55.9636	4.90982	47.9261	47.7807	6.28853	31.6542	31.3759	6.30408	21.8841	21.4652	6.26581	10.1697	9.5007	6.26518	-2.23082	-2.18958			4.1	47.5799	44.218	32.2792
	6538.3	0.017578	0.0142535	0.00808176	0.013879	0.0126202	0.0142355	0.00936834			6.3295	151.082	152.28	6.33002	140.538	137.557	7.05465	100.375	101.418	6.3128	75.7801	76.4204	8.50893	63.0895	62.2935	4.9532	57.492	55.8221	4.95793	48.1852	47.429	6.35357	34.2153	33.5324	6.36913	24.0055	23.4444	6.33085	12.1083	11.9021	6.33011	-2.22511	-2.5325			4.15	47.492	43.9575	32.6546
	6538.4	0.0183904	0.0156777	0.00875515	0.0148377	0.0132346	0.015162	0.0100649			6.3941	150.859	151.799	6.39479	131.044	130.703	7.12849	102.678	103.732	6.37749	80.0256	80.4125	8.58335	62.6963	62.6357	5.00146	57.6837	55.7641	5.00604	48.2506	47.1073	6.41863	35.6114	35.3543	6.43414	25.826	25.2023	6.39591	14.2492	14.1196	6.39505	-2.32291	-2.70121			4.2	47.3965	43.5898	33.01
	6538.5	0.0192028	0.0171019	0.00960808	0.0157965	0.013903	0.016099	0.0107614			6.4587	150.972	151.435	6.45956	118.693	121.48	7.20234	104.821	106.019	6.44218	85.3174	83.8804	8.65771	63.2225	63.7056	5.04971	58.1485	55.7384	5.05415	48.1409	46.8088	6.48367	36.9137	36.9968	6.4992	27.48	26.7723	6.46097	16.3083	16.2433	6.45999	-2.11947	-2.6294			4.25	47.3095	43.1564	33.3161
	6538.6	0.0198891	0.0187984	0.0105719	0.0167552	0.0145714	0.0170359	0.0114761			6.5233	151.041	151.279	6.52434	107.266	112.253	7.27618	107.916	107.705	6.50687	89.1763	86.7792	8.73202	65.2527	65.3165	5.09797	58.3555	55.7185	5.10226	47.8797	46.5329	6.54872	39.232	38.5634	6.56423	29.2339	28.1079	6.52602	18.2008	18.2099	6.52491	-2.27206	-2.30028			4.3	47.2509	42.6567	33.5448
	6538.7	0.0205615	0.0207672	0.0115558	0.0177139	0.0152399	0.0180198	0.0122636			6.5879	151.158	151.303	6.58911	100.8	105.81	7.35002	108.345	108.234	6.57156	90.1632	88.8936	8.80628	67.0165	67.282	5.14622	58.3581	55.7086	5.15037	47.4224	46.2565	6.61376	41.0831	40.1552	6.62927	28.9631	29.4495	6.59108	20.6864	20.2921	6.58985	-0.88827	-1.68199			4.35	47.2353	42.0548	33.6719
	6538.8	0.0212338	0.022736	0.0127193	0.0186726	0.0163217	0.0194263	0.0130511			6.6525	151.368	151.523	6.65388	101.03	103.967	7.42387	107.519	107.131	6.63625	89.516	90.1391	8.8805	68.7092	69.2253	5.19448	57.3308	55.7312	5.19849	46.8058	46.0221	6.67879	41.4301	41.9618	6.6943	29.4282	30.7708	6.65612	22.6877	22.3424	6.65478	-0.397357	-0.855033			4.4	47.2532	41.3188	33.6811
	6538.9	0.0219062	0.0247048	0.013898	0.0198854	0.0174494	0.0208329	0.0141197			6.7171	151.747	151.919	6.71866	108.092	107.498	7.49771	104.746	104.28	6.70095	88.1614	90.6689	8.95466	71.3042	70.9743	5.24274	56.8006	55.815	5.2466	46.203	45.8125	6.74384	43.0595	43.7	6.75935	31.1168	32.1467	6.72117	25.0397	24.3735	6.71973	0.877647	0.180327			4.45	47.2804	40.4866	33.5674
	6539	0.0225786	0.0266735	0.0151632	0.0213521	0.0185772	0.0222395	0.0158443			6.7817	152.577	152.472	6.78343	117.694	115.234	7.57156	99.4161	100.122	6.76564	84.4391	90.3976	9.02878	73.0628	72.2796	5.29099	56.5091	55.9922	5.29471	45.62	45.6265	6.80889	45.0709	45.145	6.82438	33.3282	33.2804	6.78624	25.9867	25.9428	6.78466	2.04123	1.27194			4.5	47.2996	39.7758	33.339
	6539.1	0.023338	0.0287802	0.0164666	0.0228189	0.0198349	0.0238018	0.0175689			6.8463	153.623	153.15	6.8482	127.117	125.176	7.6454	94.1074	95.2886	6.83033	85.5718	89.4096	9.10285	73.223	72.9269	5.33925	56.1028	56.2558	5.34282	45.1288	45.4118	6.87393	45.8636	45.7811	6.88941	34.1891	33.959	6.85129	27.5654	26.7947	6.84958	3.18642	2.3953			4.55	47.3033	39.6774	33.0166
	6539.2	0.0243006	0.0310248	0.0180011	0.0242856	0.0212878	0.0257274	0.0192649			6.9109	154.562	153.889	6.91297	135.774	134.634	7.71925	90.0008	90.8962	6.89502	85.3878	87.7252	9.17688	71.6477	72.8271	5.38751	55.6902	56.6153	5.39093	44.7976	45.2241	6.93898	45.8853	45.3283	6.95445	33.8118	33.8417	6.91635	27.335	26.5543	6.91452	4.6878	3.40928			4.6	47.29	40.4337	32.6323
	6539.3	0.0252632	0.0332694	0.0195576	0.0257523	0.0227406	0.027653	0.0209323			6.9755	155.511	154.693	6.97775	142.039	141.384	7.79309	88.4715	88.022	6.95971	85.7098	85.4784	9.25087	70.1698	71.8745	5.43576	55.524	56.9937	5.43904	44.5409	45.0054	7.00403	44.2799	43.6946	7.01949	32.8823	32.8115	6.9814	25.4872	25.1513	6.97946	5.62762	4.20239			4.65	47.2616	41.6356	32.229
	6539.4	0.0262258	0.035514	0.0215979	0.0272191	0.0241934	0.0295786	0.0225996			7.0401	156.212	155.477	7.04252	144.112	144.847	7.86694	88.4575	87.2305	7.0244	84.9186	82.9442	9.32481	70.3273	70.1324	5.48402	55.3415	57.2921	5.48716	44.323	44.67	7.06906	40.3469	41.0296	7.08452	30.7048	30.9545	7.04645	22.4108	22.7906	7.04438	5.30368	4.74044			4.7	47.2221	42.891	31.867
	6539.5	0.0271884	0.0377586	0.0237782	0.0288914	0.0262374	0.0316809	0.0245909			7.1047	156.724	156.254	7.10729	143.91	145.247	7.94078	87.9066	88.7695	7.08909	83.0774	80.5074	9.39871	69.9064	67.7101	5.53228	55.7438	57.3304	5.53527	44.0843	44.2758	7.13412	36.8594	37.8839	7.14957	26.1255	28.4905	7.11151	19.0957	19.749	7.10932	5.09838	4.92499			4.75	47.1766	43.989	31.6431
	6539.6	0.0283387	0.0399822	0.0262511	0.0306519	0.028347	0.0339599	0.0267982			7.1693	157.117	156.953	7.17206	143.888	143.772	8.01462	93.2639	92.1895	7.15379	81.3815	78.5204	9.47258	66.3936	64.9751	5.58053	55.8219	57.066	5.58338	43.6317	43.7377	7.19915	34.143	34.7514	7.21461	23.5707	25.9456	7.17655	15.5185	16.6323	7.17427	4.66981	4.75718			4.8	47.1308	44.8187	31.6445
	6539.7	0.0295359	0.0421848	0.0288751	0.0324124	0.0304566	0.0362389	0.0290054			7.2339	157.728	157.512	7.23684	141.646	141.84	8.08847	96.5973	96.6816	7.21848	79.2844	77.4392	9.5464	62.1767	62.1644	5.62879	55.6654	56.3532	5.63149	42.9336	43.0454	7.2642	31.9877	32.293	7.27965	21.8112	23.6537	7.24161	14.4529	13.7681	7.2392	4.74282	4.24378			4.85	47.0899	45.3308	31.782
	6539.8	0.0307331	0.0443874	0.03167	0.0341729	0.0325841	0.0385179	0.0315534			7.29851	158.262	157.955	7.30161	140.247	140.291	8.16231	99.4438	101.139	7.28317	79.1579	77.4395	9.62019	59.5933	59.6933	5.67705	56.0269	55.1534	5.6796	41.9371	42.1358	7.32925	31.2024	30.6907	7.34468	20.8966	22.0276	7.30667	11.4181	11.5865	7.30412	3.42969	3.41645			4.9	47.0591	45.5204	31.9183
	6539.9	0.0319303	0.04659	0.03455	0.0359334	0.0347383	0.0408657	0.0342475			7.36311	158.394	158.23	7.36638	138.985	139.272	8.23616	102.671	104.536	7.34786	79.3844	78.5294	9.69393	58.3198	57.8771	5.7253	54.9882	53.4949	5.72771	40.8396	41.1594	7.39429	30.7161	30.0551	7.40971	20.7147	21.0491	7.37172	9.4757	10.0364	7.36907	2.11466	2.3503			4.95	47.0429	45.4142	31.9926
	6540	0.0329809	0.0487926	0.0374399	0.0376939	0.0368925	0.043243	0.0369415			7.42771	158.167	158.321	7.43116	135.616	138.301	8.31	105.941	106.442	7.41255	81.0081	80.3953	9.76764	57.5652	56.7372	5.77356	53.3753	51.3806	5.77583	39.8488	40.0939	7.45933	28.9392	30.0331	7.47476	18.015	20.6847	7.43678	9.37253	9.14155	7.43399	1.1632	1.17166			5	47.0393	45.0571	31.9893
	6540.1	0.0340315	0.050876	0.0403485	0.0394526	0.0390468	0.0456202	0.0398002			7.49231	157.974	158.257	7.49593	131.843	136.685	8.38385	107.373	106.725	7.47724	83.4567	82.4936	9.84132	56.2413	56.3391	5.82182	49.9559	49.1803	5.82394	38.7997	39.0346	7.52438	31.2207	30.2751	7.5398	18.9257	20.5904	7.50183	8.40574	8.62044	7.49893	-0.641316	-0.080157			5.05	47.0389	44.4997	31.9168
	6540.2	0.0350822	0.0528402	0.0433248	0.041211	0.0411896	0.0479975	0.0427			7.55691	157.643	158.018	7.5607	131.073	133.784	8.45769	106.663	105.782	7.54193	83.7503	84.159	9.91496	55.8681	56.639	5.87007	46.8537	47.0516	5.87205	37.9527	38.033	7.58943	31.7922	30.483	7.60483	21.6109	20.5878	7.56688	8.08388	8.41618	7.56386	-2.29964	-1.2395			5.1	47.0354	43.7878	31.8046
	6540.3	0.0360233	0.0548044	0.0463342	0.0429695	0.0433311	0.0496708	0.0455999			7.62151	156.982	157.619	7.62547	133.826	129.571	8.53154	105.187	104.26	7.60663	82.5912	84.7908	9.98857	57.0547	57.5479	5.91833	44.4	45.2392	5.92016	37.3311	37.2821	7.65447	32.1055	30.4704	7.66986	21.5651	20.4927	7.63194	8.70602	8.45404	7.6288	-2.08966	-2.27817			5.15	47.0275	42.9568	31.7054
	6540.4	0.036709	0.0567686	0.0493693	0.044728	0.0454726	0.0513442	0.0486451			7.68611	155.888	157.082	7.69025	134.17	124.63	8.60538	103.211	102.783	7.67132	81.0382	84.056	10.0621	59.1673	59.076	5.96659	43.2305	43.9199	5.96827	36.8929	36.802	7.71951	32.5512	30.3652	7.73491	21.4236	20.38	7.69698	9.30994	8.86145	7.69373	-4.05585	-3.05871			5.2	47.0174	42.0292	31.6838
	6540.5	0.0373948	0.0587328	0.0524157	0.0464865	0.0474857	0.0530175	0.0516902			7.75071	155.096	156.457	7.75502	128.458	119.601	8.67922	101.624	101.759	7.73601	79.6851	81.8693	10.1357	62.3119	61.1688	6.01484	42.8255	43.3355	6.01639	36.7348	36.6841	7.78456	31.9096	30.3834	7.79995	21.3549	20.376	7.76204	9.97751	9.72802	7.75867	-4.18253	-3.58689			5.25	47.0212	41.0192	31.7621
	6540.6	0.0380805	0.0604907	0.0554705	0.0482088	0.0493062	0.0546908	0.0547024			7.81531	154.674	155.748	7.81979	119.823	115.594	8.75307	100.413	101.281	7.8007	76.2619	78.6857	10.2092	65.1793	63.767	6.0631	42.4221	43.5052	6.0645	37.0394	36.9746	7.8496	31.6944	30.8043	7.86498	22.3154	20.6949	7.8271	11.113	11.0898	7.8236	-4.24055	-3.79292			5.3	47.0465	39.9438	31.8949
	6540.7	0.0387662	0.0620425	0.0584379	0.0496043	0.0511267	0.0561668	0.0574176			7.87991	154.039	155.01	7.88456	112.808	113.555	8.82691	99.0939	101.143	7.86539	72.894	75.0039	10.2827	66.6629	66.5689	6.11136	44.0659	44.3836	6.11261	37.772	37.6541	7.91465	31.3224	31.7548	7.93002	23.4219	21.4377	7.89215	12.3422	12.8482	7.88854	-4.09571	-3.71659			5.35	47.0821	38.861	32.0255
	6540.8	0.0392772	0.0635942	0.0610659	0.0509999	0.0529472	0.0574453	0.0601328			7.94451	153.761	154.304	7.94934	111.632	113.99	8.90076	98.3928	101.025	7.93008	68.0916	71.6603	10.3561	67.8664	69.16	6.15961	46.3526	45.8367	6.16072	38.8508	38.678	7.97968	33.2453	33.1236	7.99506	23.934	22.5418	7.95721	14.1652	14.6818	7.95346	-4.3709	-3.36797			5.4	47.1237	38.0927	32.1187
	6540.9	0.0397687	0.065146	0.0634747	0.0523954	0.0546393	0.0587238	0.0628342			8.00911	153.402	153.618	8.01411	111.822	117.132	8.9746	99.6033	100.67	7.99477	70.6895	69.3877	10.4295	69.614	71.0433	6.20787	47.7922	47.7316	6.20883	40.1593	39.9711	8.04474	35.0037	34.6453	8.0601	24.9176	23.8186	8.02226	15.5821	16.2631	8.0184	-3.57498	-2.80401			5.45	47.1666	38.543	32.1597
	6541	0.0402603	0.0666977	0.0657474	0.053791	0.0563171	0.0600023	0.065481			8.07371	153.317	153.044	8.07888	115.281	122.67	9.04845	99.9457	99.9905	8.05947	74.7627	68.5328	10.5029	72.044	71.9579	6.25613	50.6169	49.7443	6.25694	41.8277	41.4968	8.10978	37.2386	35.8753	8.12514	26.2079	24.9304	8.08731	17.1415	17.1997	8.08333	-3.005	-2.0821			5.5	47.2055	39.6802	32.148
	6541.1	0.0407094	0.0678802	0.066903	0.0551865	0.0579948	0.0609554	0.0681277			8.13831	153.468	152.567	8.14366	123.237	129.642	9.12229	99.2142	99.163	8.12416	75.8289	69.2762	10.5763	73.3086	71.7442	6.30438	52.8323	51.7326	6.30506	43.5028	43.0467	8.17483	36.4547	36.508	8.19017	26.4639	25.6396	8.15237	17.5852	17.3396	8.14827	-2.16763	-1.29182			5.55	47.2346	40.8915	32.092
	6541.2	0.040989	0.0686935	0.0678088	0.056472	0.0594605	0.0617689	0.070734			8.20291	153.368	152.237	8.20843	133.681	136.521	9.19614	98.7911	98.5259	8.18885	73.4013	71.3505	10.6496	71.6484	70.5896	6.35264	54.1143	53.5635	6.35317	45.0903	44.5795	8.23987	35.2765	36.3699	8.2552	26.2221	25.785	8.21743	16.2774	16.7046	8.2132	-0.949133	-0.483375			5.6	47.2492	42.0049	32.005
	6541.3	0.0412687	0.0695068	0.0684946	0.0575007	0.0606081	0.0625825	0.0732461			8.26751	153.071	152.081	8.2732	141.065	141.971	9.26998	98.3251	98.3768	8.25354	71.5474	74.2275	10.7229	68.4219	68.9151	6.4009	55.3864	55.1799	6.40128	46.7293	46.0241	8.30492	33.9581	35.5982	8.32025	25.1404	25.464	8.28248	14.4613	15.5538	8.27814	-0.518227	0.247632			5.65	47.2467	42.9184	31.9014
	6541.4	0.0415483	0.07032	0.0688504	0.0585294	0.0617556	0.063396	0.0757582			8.33211	152.946	152.078	8.33797	144.621	144.618	9.34382	98.7869	98.8764	8.31823	72.6911	77.3791	10.7962	66.0757	67.202	6.44915	56.264	56.6831	6.44939	47.9744	47.4077	8.36995	33.0441	34.5207	8.38528	24.0712	24.897	8.34753	12.7617	14.2635	8.34307	0.473596	0.876791			5.7	47.2276	43.5511	31.7941
	6541.5	0.041754	0.0711333	0.0689253	0.0595581	0.0629031	0.0642664	0.0784192			8.39671	153.164	152.241	8.40275	146.763	143.964	9.41767	99.6452	99.892	8.38292	76.2809	80.2368	10.8694	64.6789	65.855	6.49741	57.975	58.0008	6.4975	49.0974	48.5809	8.43499	33.5661	33.5531	8.45032	24.5796	24.4048	8.41258	12.3795	13.1601	8.40801	1.85984	1.33419			5.75	47.1949	43.8441	31.6943
	6541.6	0.0418859	0.0714692	0.0689565	0.0605868	0.0640635	0.0651368	0.0813035			8.46131	153.612	152.55	8.46752	148.496	140.538	9.49151	101.42	101.06	8.44762	79.8534	82.3908	10.9426	64.9359	64.9975	6.54567	58.6859	59.3093	6.54561	49.9241	49.6067	8.50005	34.0302	33.0442	8.51536	25.1673	24.2247	8.47764	12.2148	12.4663	8.47294	1.70697	1.62714			5.8	47.1544	43.7672	31.6121
	6541.7	0.0420177	0.0713277	0.0691229	0.0616155	0.0652253	0.0660073	0.0841879			8.52591	154.143	152.993	8.53229	144.783	135.659	9.56536	102.133	101.879	8.51231	82.6589	83.8415	11.0158	65.5246	64.5666	6.59392	59.1049	60.6877	6.59373	50.6683	50.4958	8.56509	33.2014	33.1512	8.58039	25.9315	24.4739	8.54269	12.4799	12.2157	8.53788	1.59073	1.73462			5.85	47.1126	43.3244	31.5579
	6541.8	0.0421496	0.0711862	0.0696986	0.0624616	0.066387	0.0668777	0.0867698			8.59051	154.646	153.531	8.59706	134.446	130.868	9.6392	102.894	101.929	8.577	84.6322	84.5529	11.089	64.4826	64.3718	6.64218	61.8122	62.167	6.64184	51.3455	51.3107	8.63013	34.5524	33.782	8.64543	26.1389	25.0389	8.60775	13.0048	12.3128	8.60281	1.88423	1.66104			5.9	47.076	42.5556	31.5386
	6541.9	0.0422815	0.0710447	0.0703884	0.0631859	0.0673035	0.0677481	0.0890491			8.65511	155.208	154.149	8.66184	124.973	127.487	9.71305	102.185	101.027	8.64169	86.7014	84.7668	11.1622	63.3368	64.2085	6.69044	63.4473	63.7799	6.68995	51.8331	51.9409	8.69518	35.2569	34.7461	8.71047	26.0309	25.7582	8.6728	12.9641	12.62	8.66774	2.9584	1.4376			5.95	47.0487	41.5329	31.5514
	6542	0.0425305	0.0709032	0.0712919	0.0639103	0.0678519	0.0687165	0.0913285			8.71971	155.47	154.785	8.72661	120.189	125.932	9.78689	100.266	99.3376	8.70638	86.9268	84.5945	11.2353	63.0541	64.0313	6.73869	65.4614	65.2526	6.73806	52.1901	52.4282	8.76022	34.7236	35.769	8.77551	27.07	26.3849	8.73786	13.0633	13.1194	8.73267	1.22829	1.09483			6	47.0345	40.3539	31.5824
	6542.1	0.0428966	0.0704304	0.0722817	0.0646346	0.0684003	0.069783	0.0934183			8.78431	155.66	155.433	8.79138	120.207	125.464	9.86073	97.0438	97.3592	8.77107	84.3107	84.1906	11.3084	62.9483	63.9372	6.78695	66.4325	66.4914	6.78617	52.4937	52.7419	8.82527	35.0431	36.647	8.84054	26.3867	26.8527	8.80291	13.956	13.8472	8.7976	0.489253	0.667889			6.05	47.0403	39.1335	31.6137
	6542.2	0.0432627	0.0696262	0.0734005	0.0653589	0.0689488	0.0708494	0.095427			8.84891	155.882	156.039	8.85616	123.554	124.929	9.93458	95.0717	95.6431	8.83576	82.1627	83.5552	11.3815	62.8018	64.0934	6.83521	67.3959	67.3023	6.83428	52.6296	52.8624	8.8903	35.5997	37.4159	8.90558	26.1059	27.154	8.86796	14.932	15.0186	8.86254	0.325507	0.208605			6.1	47.0637	38.0194	31.63
	6542.3	0.0436288	0.068822	0.0745663	0.0660832	0.0690602	0.0719158	0.0974356			8.91351	156.226	156.551	8.92093	123.545	123.367	10.0084	94.3555	94.7331	8.90046	84.1118	82.6982	11.4545	62.6139	64.5939	6.88346	68.2443	67.5132	6.8824	52.5085	52.697	8.95535	36.5583	38.1192	8.97062	26.0214	27.488	8.93302	16.8739	16.691	8.92748	-0.623947	-0.252414			6.15	47.0952	37.5479	31.6216
	6542.4	0.0443117	0.0680178	0.0756971	0.0664472	0.0691231	0.0730826	0.0990102			8.97811	156.687	156.985	8.9857	120.047	120.629	10.0823	95.196	94.9484	8.96515	85.6955	81.6343	11.5275	63.1608	65.3585	6.93172	67.9699	67.008	6.93051	52.1412	52.2481	9.02041	37.5727	38.9579	9.03567	26.8248	27.9962	8.99808	18.8739	18.9276	8.99242	-0.381446	-0.659271			6.2	47.1279	38.1332	31.5847
	6542.5	0.0450298	0.0672136	0.0768424	0.0667211	0.0691861	0.0743162	0.100476			9.04271	156.663	157.281	9.05047	115.871	117.899	10.1561	95.8995	96.2165	9.02984	83.7438	80.5008	11.6006	64.9648	66.104	6.97998	66.3231	65.772	6.97862	51.3908	51.5367	9.08544	39.1277	39.9164	9.1007	27.2828	28.8018	9.06313	21.0422	21.3793	9.05734	-1.1715	-0.991755			6.25	47.1561	38.671	31.5209
	6542.6	0.045748	0.0663879	0.0779725	0.0669951	0.0693895	0.0755498	0.101942			9.10731	156.538	157.451	9.11525	117.554	117.022	10.23	99.3808	98.1545	9.09453	80.5349	79.5081	11.6735	66.9465	66.4623	7.02823	64.4908	63.9064	7.02673	50.3987	50.5589	9.15049	40.5394	40.9338	9.16574	28.0012	29.7707	9.12818	22.7184	23.6587	9.12228	-1.37213	-1.20729			6.3	47.1748	38.9752	31.4367
	6542.7	0.0465004	0.0655408	0.0788012	0.067269	0.0698038	0.0767834	0.102413			9.17191	156.549	157.472	9.18002	122.785	119.774	10.3038	102.104	100.171	9.15922	78.759	78.9784	11.7465	67.146	66.1257	7.07649	61.5412	61.5744	7.07484	49.0945	49.3387	9.21554	39.8533	41.6949	9.23077	29.8094	30.6706	9.19323	24.2616	25.1053	9.18721	-2.71323	-1.29295			6.35	47.181	39.0438	31.3422
	6542.8	0.0475615	0.0646937	0.0793089	0.0675429	0.0702181	0.0778607	0.102772			9.23651	156.173	157.345	9.24479	129.607	126.557	10.3776	103.677	101.807	9.22391	79.8696	79.2067	11.8195	65.3091	65.0231	7.12475	59.1065	59.0159	7.12295	47.6893	48.0228	9.28058	42.1529	41.8869	9.29581	30.6244	31.1061	9.25828	25.4375	25.3046	9.25214	-0.293048	-1.23003			6.4	47.173	38.9114	31.251
	6542.9	0.0486225	0.0638465	0.0795675	0.0678168	0.0706323	0.0788989	0.103132			9.30111	156.039	157.09	9.30956	139.101	136.334	10.4515	103.072	102.739	9.2886	82.0595	80.3264	11.8924	63.8797	63.4023	7.173	55.7873	56.4103	7.17107	46.3224	46.6874	9.34562	41.841	41.2294	9.36085	31.0646	30.7611	9.32334	25.026	24.0296	9.31709	0.688338	-1.02287			6.45	47.1509	38.6313	31.1799
	6543	0.0496836	0.0629994	0.0796776	0.067807	0.0708007	0.0799372	0.102343			9.36571	155.605	156.724	9.37434	148.809	146.093	10.5253	102.203	102.961	9.3533	82.0089	82.2876	11.9653	63.6486	61.6658	7.22126	53.1789	54.1361	7.21918	45.032	45.435	9.41067	40.5005	39.6144	9.42589	31.3538	29.5064	9.3884	22.7477	21.4186	9.38201	-0.823792	-0.674958			6.5	47.1167	38.2667	31.1446
	6543.1	0.0507447	0.0623021	0.0794323	0.0677972	0.0709075	0.0809754	0.101554			9.43031	155.503	156.265	9.43911	154.09	152.906	10.5992	101.174	102.778	9.41799	80.8709	84.6724	12.0382	63.6347	60.3172	7.26952	52.1075	52.2743	7.26729	44.0818	44.3092	9.47571	38.2377	37.2644	9.49092	27.5691	27.4047	9.45345	19.3185	18.0298	9.44695	-0.0399217	-0.22347			6.55	47.0759	37.888	31.1405
	6543.2	0.0523126	0.0617545	0.0788567	0.0677874	0.0710144	0.082091	0.100677			9.49491	155.391	155.759	9.50388	154.231	154.094	10.673	101.178	102.542	9.48268	81.8869	86.9679	12.1111	63.1464	59.7499	7.31777	51.2668	50.8869	7.3154	43.2408	43.4573	9.54075	34.5754	34.4521	9.55597	25.1799	24.8559	9.5185	14.5693	14.4025	9.51188	1.69294	0.320192			6.6	47.0507	37.5771	31.1429
	6543.3	0.0543875	0.061207	0.0782561	0.0677776	0.0710162	0.0833871	0.0990121			9.55951	155.424	155.21	9.56866	148.631	149.145	10.7469	102.908	102.54	9.54737	86.9331	88.466	12.1839	62.5233	60.0783	7.36603	50.0652	49.9428	7.36351	42.5872	42.8546	9.60579	30.5565	31.748	9.621	22.9744	22.227	9.58356	11.0969	11.2635	9.57682	1.12555	0.887168			6.65	47.0798	37.424	31.1367
	6543.4	0.0564623	0.0606595	0.0774455	0.0677677	0.070773	0.0846832	0.0973467			9.62411	155.181	154.661	9.63343	135.338	139.667	10.8207	103.453	102.862	9.61206	92.4634	88.5748	12.2567	62.6776	61.1392	7.41429	49.5637	49.2839	7.41162	42.2584	42.4819	9.67084	29.4496	29.4454	9.68604	20.1862	20.0585	9.64861	9.35298	8.87203	9.64175	0.477338	1.45016			6.7	47.1314	37.4136	31.1245
	6543.5	0.0585371	0.060112	0.0765136	0.067728	0.0705298	0.0859793	0.0956828			9.68871	155.04	154.16	9.6982	120.881	129.03	10.8946	104.945	103.314	9.67675	92.1621	86.9671	12.3295	63.7555	62.6121	7.46254	48.5677	48.888	7.45974	42.1235	42.2497	9.73589	26.8276	27.8892	9.75108	18.8522	18.5134	9.71367	8.5565	7.43535	9.70668	1.43691	1.92884			6.75	47.1806	37.396	31.1241
	6543.6	0.0613848	0.0597124	0.0755106	0.0675684	0.0702866	0.0872417	0.0940221			9.75331	154.73	153.708	9.76297	111.899	120.394	10.9684	105.315	103.537	9.74144	84.2251	83.7725	12.4023	64.7654	64.1592	7.5108	47.327	48.5419	7.50785	42.0007	42.1499	9.80093	27.739	26.9967	9.81612	17.4637	17.725	9.77872	7.74102	6.66246	9.77162	1.16538	2.29183			6.8	47.2178	37.2868	31.1516
	6543.7	0.0644256	0.0594608	0.0745119	0.0674089	0.0698755	0.0884704	0.0923614			9.81791	154.267	153.357	9.82775	113.232	116.136	11.0422	103.715	103.161	9.80614	76.7577	79.3479	12.4751	65.454	65.5424	7.55906	47.3844	48.1745	7.55596	42.0408	42.0765	9.86597	26.5141	26.7096	9.88115	16.1867	17.4632	9.84378	6.60394	6.35468	9.83655	4.35089	2.47394			6.85	47.237	37.1299	31.2001
	6543.8	0.0674665	0.0592093	0.0731654	0.0672493	0.0694224	0.089699	0.0908591			9.88251	153.645	153.099	9.89252	120.669	116.537	11.1161	101.733	101.968	9.87083	71.7708	74.6044	12.5479	65.1601	66.7705	7.60731	46.3625	47.769	7.60407	41.8944	41.9672	9.93102	26.8378	26.7894	9.94619	16.8033	17.5593	9.90883	5.58379	6.23219	9.90149	0.764571	2.45191			6.9	47.2349	37.3268	31.2537
	6543.9	0.0705073	0.0589577	0.071827	0.0670898	0.0689694	0.0909277	0.0895944			9.94711	153.7	152.96	9.95729	125.492	119.808	11.1899	100.574	100.077	9.93552	68.8302	70.2541	12.6206	64.471	67.8892	7.65557	47.5544	47.3584	7.65218	41.7043	41.7853	9.99607	25.8974	27.1618	10.0112	15.9989	17.8018	9.97388	4.9922	6.3336	9.96642	2.79784	2.20626			6.95	47.2113	37.6906	31.3016
	6544	0.0744215	0.0587061	0.0705407	0.0669302	0.068614	0.0921188	0.0883297			10.0117	153.815	152.939	10.0221	125.157	123.513	11.2638	97.753	97.8243	10.0002	65.9246	67.2058	12.6934	65.2554	68.9394	7.70382	47.099	47.1205	7.70029	41.549	41.5032	10.0611	27.4994	27.8696	10.0763	17.2308	18.1966	10.0389	5.53205	6.82382	10.0314	2.97189	1.72973			7	47.1697	38.0671	31.3374
	6544.1	0.0783357	0.0586513	0.0694781	0.066943	0.0684867	0.0932938	0.086923			10.0763	153.895	153.037	10.0868	125.599	125.446	11.3376	95.5596	95.8367	10.0649	63.9896	65.8595	12.7661	67.7225	69.9319	7.75208	47.0443	47.1665	7.74841	41.3337	41.2015	10.1262	29.3789	29.0742	10.1413	18.1587	18.9356	10.104	7.91804	8.03168	10.0963	1.47219	1.04545			7.05	47.1182	38.4004	31.3584
	6544.2	0.0822499	0.0587934	0.0685543	0.0672142	0.0683593	0.0944689	0.0853744			10.1409	153.445	153.25	10.1516	125.915	124.786	11.4115	94.7625	94.6149	10.1296	64.5866	66.4783	12.8388	68.8232	70.6621	7.80034	47.1825	47.6253	7.79652	41.0236	40.9095	10.1912	32.8984	30.9847	10.2063	19.8047	20.2187	10.169	11.083	10.2291	10.1612	1.58668	0.221091			7.1	47.0752	38.6515	31.3639
	6544.3	0.086164	0.0589355	0.0676679	0.0674854	0.068232	0.0956439	0.0838258			10.2055	153.234	153.564	10.2164	123.807	122.377	11.4853	94.6847	94.5429	10.1943	68.5942	68.7972	12.9114	69.0525	70.8778	7.84859	48.7593	48.5718	7.84463	40.9042	40.6942	10.2562	36.01	33.5525	10.2714	22.5231	22.26	10.2341	14.8684	13.2944	10.2262	-0.371576	-0.707365			7.15	47.0764	38.8005	31.3547
	6544.4	0.0917513	0.0590775	0.0670799	0.0677565	0.0678316	0.0967485	0.0825561			10.2701	152.945	153.951	10.2812	122.292	120.223	11.5592	94.6718	95.6203	10.259	73.2369	72.3181	12.9841	69.1322	70.3835	7.89685	49.7277	50.0321	7.89274	40.8164	40.6098	10.3213	37.9154	36.661	10.3364	25.8495	24.9318	10.2991	18.4455	16.9421	10.2911	-1.05259	-1.62028			7.2	47.1112	38.8505	31.3318
	6544.5	0.0980555	0.0592196	0.0666451	0.0680277	0.0673629	0.0977474	0.0814723			10.3347	153.246	154.399	10.3459	122.702	120.373	11.633	96.0729	97.5109	10.3237	76.6566	76.3098	13.0568	68.1692	69.1391	7.94511	51.1802	51.8521	7.94085	40.7816	40.7258	10.3863	39.6996	39.7474	10.4015	28.273	28.0204	10.3642	21.2238	20.3919	10.356	-2.04759	-2.46708			7.25	47.1425	38.825	31.2966
	6544.6	0.10436	0.0597234	0.0664114	0.0682989	0.0668943	0.0987464	0.0803885			10.3993	153.815	154.873	10.4107	124.147	123.996	11.7068	98.3664	99.6488	10.3884	79.4092	80.258	13.1294	67.108	67.2939	7.99336	53.5501	53.8822	7.98896	41.0853	41.0398	10.4514	41.7812	42.3488	10.4665	30.9776	30.8923	10.4293	22.7027	23.0337	10.421	-2.99794	-3.12417			7.3	47.1573	38.7593	31.2508
	6544.7	0.110664	0.0605891	0.0666069	0.0689267	0.0668799	0.0997453	0.079532			10.4639	154.554	155.334	10.4755	131.174	130.608	11.7807	99.763	101.41	10.453	84.5093	83.5701	13.202	65.4649	65.1975	8.04162	55.2844	55.8986	8.03708	41.5973	41.5427	10.5164	43.5739	43.8383	10.5315	32.7063	33.0855	10.4943	24.45	24.2077	10.4859	-5.06454	-3.5502			7.35	47.1522	38.6825	31.1973
	6544.8	0.119142	0.0614547	0.0670277	0.0697923	0.0679257	0.101462	0.0787729			10.5285	154.598	155.774	10.5402	141.115	138.701	11.8545	102.136	102.406	10.5177	87.2882	86.1186	13.2746	63.5606	63.2582	8.08988	56.6364	57.6644	8.08519	42.079	42.1995	10.5815	44.7173	44.0167	10.5966	34.2235	34.0683	10.5594	23.5949	23.8198	10.5508	-5.91717	-3.66737			7.4	47.1285	38.6023	31.1417
	6544.9	0.127621	0.0623203	0.0674056	0.0706578	0.0689715	0.103485	0.0780137			10.5931	154.568	156.146	10.605	146.052	145.867	11.9284	103.065	102.477	10.5824	89.1722	87.7097	13.3472	63.5118	61.8275	8.13813	58.5768	59.0198	8.1333	42.8814	42.9158	10.6465	43.1975	42.8988	10.6616	33.6051	33.7707	10.6244	22.0231	22.0975	10.6158	-3.13924	-3.46591			7.45	47.0903	38.5017	31.0968
	6545	0.136099	0.0631859	0.0677104	0.0715233	0.0700172	0.105509	0.0775355			10.6577	155.005	156.451	10.6698	146.458	149.984	12.0022	101.664	101.803	10.6471	89.4093	88.489	13.4198	63.7474	61.0021	8.18639	58.9969	59.7569	8.18141	43.8782	43.6225	10.7116	41.429	40.8934	10.7266	32.0106	32.3548	10.6895	18.8489	19.6538	10.6807	-2.50624	-2.95101			7.5	47.044	38.355	31.0875
	6545.1	0.145249	0.0645915	0.0681123	0.0723889	0.0709798	0.107533	0.0770886			10.7223	155.684	156.661	10.7346	146.496	150.132	12.0761	101.33	100.761	10.7118	89.2389	88.4753	13.4923	64.1741	60.7689	8.23465	59.2179	59.888	8.22952	44.2898	44.2487	10.7766	39.385	38.5708	10.7917	30.1629	30.2926	10.7545	16.7699	17.2366	10.7456	-3.97038	-2.15351			7.55	47.0155	38.1481	31.1149
	6545.2	0.157085	0.066537	0.0685634	0.0732544	0.0719215	0.109852	0.0766416			10.7869	156.404	156.76	10.7993	143.043	146.349	12.1499	99.7626	99.7841	10.7765	88.1122	87.7309	13.5649	63.978	60.9587	8.2829	59.575	59.4727	8.27763	44.4893	44.7438	10.8416	38.1133	36.5269	10.8567	29.4605	28.1665	10.8196	15.3427	15.3839	10.8106	-0.0232927	-1.16656			7.6	47.0553	37.8955	31.1494
	6545.3	0.168922	0.0684826	0.0691707	0.0747557	0.0728633	0.112204	0.076075			10.8515	156.707	156.756	10.8641	138.225	139.694	12.2238	98.8834	99.2114	10.8412	88.9531	86.3227	13.6374	62.9213	61.3769	8.33116	60.1503	58.6413	8.32575	44.9171	45.1044	10.9067	34.2888	35.0619	10.9218	28.761	26.394	10.8846	14.1062	14.3964	10.8755	-0.257097	-0.0514156			7.65	47.0917	37.6613	31.1754
	6545.4	0.180758	0.0704281	0.0699587	0.0764158	0.073988	0.114556	0.0755084			10.9161	156.965	156.647	10.9289	133.647	131.875	12.2976	98.8514	99.1482	10.9059	86.5736	84.3334	13.71	61.5173	61.8801	8.37942	59.8442	57.5568	8.37386	45.4036	45.3004	10.9717	36.1898	34.2775	10.9868	26.7513	25.2385	10.9497	13.7254	14.1154	10.9404	1.60966	1.0674			7.7	47.1167	37.5833	31.188
	6545.5	0.194319	0.0723736	0.0709677	0.078076	0.0755397	0.117017	0.0749761			10.9807	157.504	156.443	10.9937	127.228	124.327	12.3714	100.243	99.4954	10.9706	81.1599	81.8812	13.7825	61.5317	62.4308	8.42767	58.8439	56.399	8.42197	45.5068	45.3863	11.0368	35.9054	33.897	11.0518	24.8735	24.571	11.0147	13.271	14.2009	11.0054	3.44719	2.06665			7.75	47.1287	37.7251	31.1872
	6545.6	0.209604	0.0748956	0.0720717	0.0797362	0.0770914	0.120461	0.0747516			11.0453	157.519	156.16	11.0584	122.346	118.525	12.4453	100.273	100.003	11.0353	77.7598	79.2829	13.855	61.8222	63.0516	8.47593	57.386	55.311	8.47008	45.5918	45.4198	11.1018	32.8479	33.6446	11.1169	24.0321	24.1926	11.0798	13.3185	14.2058	11.0703	1.02824	2.88433			7.8	47.1286	37.9481	31.1759
	6545.7	0.224888	0.077994	0.0732077	0.0813964	0.0786431	0.123904	0.0745272			11.1099	156.655	155.81	11.1232	121.987	115.402	12.5191	100.278	100.425	11.1	77.096	76.8749	13.9274	63.0139	63.7597	8.52419	55.7369	54.3886	8.51819	45.6862	45.471	11.1669	31.9308	33.2222	11.1819	23.6047	23.7677	11.1449	13.1194	13.8993	11.1352	2.83027	3.39811			7.85	47.1193	38.1425	31.1593
	6545.8	0.240174	0.0810924	0.0748833	0.0830566	0.0804168	0.127348	0.0742192			11.1745	156.033	155.418	11.188	120.195	115.079	12.593	98.4835	100.616	11.1647	76.0178	75.1853	13.9999	65.0567	64.5592	8.57244	54.1925	53.6601	8.5663	45.7424	45.5533	11.2319	30.2122	32.6056	11.2469	22.9874	23.1572	11.2099	12.8499	13.2827	11.2002	3.2016	3.58473			7.9	47.1058	38.267	31.143
	6545.9	0.257959	0.0841909	0.0766529	0.0859125	0.0822461	0.130927	0.0735772			11.2391	156.077	155.018	11.2527	116.373	117.306	12.6668	98.1319	100.588	11.2293	73.7623	74.566	14.0724	67.0929	65.3581	8.6207	53.0802	53.1144	8.61442	45.9423	45.7135	11.2969	30.9546	31.9553	11.312	22.3236	22.3606	11.275	11.7424	12.661	11.2651	2.48588	3.41021			7.95	47.0943	38.314	31.1317
	6546	0.276817	0.0872893	0.078477	0.0887685	0.0840754	0.134825	0.0729353			11.3037	156.181	154.62	11.3175	113.012	121.239	12.7407	97.9648	100.499	11.294	72.7153	75.2631	14.1448	66.3682	66.0214	8.66896	52.7129	52.7443	8.66253	46.3244	45.9611	11.362	28.4627	31.6354	11.377	22.4655	21.6467	11.34	12.4045	12.4186	11.33	3.82685	2.90503			8	47.0906	38.2935	31.1261
	6546.1	0.295674	0.0908147	0.0805305	0.0916244	0.086226	0.138723	0.0726338			11.3683	156.019	154.266	11.3823	111.364	125.715	12.8145	99.634	100.531	11.3587	74.3571	77.2078	14.2173	65.7038	66.4312	8.71721	52.9083	52.52	8.71064	46.5575	46.2847	11.427	31.6912	31.9498	11.4421	20.9661	21.3002	11.4051	11.118	12.8697	11.395	1.6563	2.13356			8.05	47.0949	38.2223	31.1235
	6546.2	0.314531	0.094767	0.0827835	0.0944804	0.0891263	0.142621	0.0731268			11.4329	155.271	153.958	11.4471	116.669	129.714	12.8884	101.546	100.801	11.4234	77.8677	80.0265	14.2897	66.7494	66.5647	8.76547	52.9148	52.4455	8.75875	46.6803	46.6778	11.4921	32.2975	33.0124	11.5071	20.0216	21.5759	11.4701	12.9056	14.065	11.4599	-0.283263	1.16921			8.1	47.1023	38.1161	31.1202
	6546.3	0.334283	0.0987193	0.0849177	0.0973363	0.0920267	0.146945	0.0736198			11.4975	154.148	153.73	11.5118	131.193	132.47	12.9622	103.83	101.269	11.4881	82.6458	83.0524	14.3621	67.2039	66.4617	8.81373	52.2621	52.557	8.80686	47.0631	47.0617	11.5571	32.4383	34.6507	11.5721	20.5977	22.4885	11.5352	14.5501	15.7107	11.5248	0.057247	0.145325			8.15	47.1071	37.9856	31.1139
	6546.4	0.354135	0.102672	0.0872804	0.100557	0.094927	0.151695	0.0739179			11.5621	153.846	153.581	11.5766	145.603	133.846	13.036	103.775	101.74	11.5528	89.152	85.6294	14.4345	66.4297	66.2399	8.86198	52.0023	52.9381	8.85497	47.585	47.4222	11.6222	34.0043	36.3823	11.6372	22.7238	23.8001	11.6002	15.3002	17.3302	11.5898	-0.389933	-0.853899			8.2	47.1057	37.8382	31.1045
	6546.5	0.373986	0.106624	0.0897779	0.104629	0.0985097	0.156445	0.0739237			11.6267	153.8	153.524	11.6414	151.234	134.43	13.1099	103.881	101.939	11.6175	89.4138	87.0619	14.5069	65.8799	66.034	8.91024	52.9039	53.622	8.90309	47.6479	47.733	11.6872	35.8888	37.6717	11.7022	24.7352	25.115	11.6653	16.7001	18.3469	11.6547	1.47966	-1.68654			8.25	47.097	37.6852	31.0937
	6546.6	0.393837	0.110867	0.09235	0.108701	0.102263	0.161195	0.0739294			11.6913	153.213	153.561	11.7062	146.236	134.93	13.1837	103.388	101.62	11.6822	86.6616	87.0071	14.5793	66.4632	65.9398	8.9585	54.5423	54.6694	8.9512	47.7335	47.9825	11.7523	36.583	38.0322	11.7672	23.5018	25.974	11.7303	17.5126	18.407	11.7196	-2.33371	-2.29614			8.3	47.0815	37.5496	31.0842
	6546.7	0.418067	0.115402	0.0953756	0.112773	0.106016	0.165945	0.0743227			11.7559	152.65	153.684	11.7709	137.497	135.961	13.2576	102.337	100.715	11.7469	84.7859	85.4253	14.6516	66.5382	65.9946	9.00675	56.1878	56.081	8.99931	47.9021	48.1881	11.8173	39.4719	37.3073	11.8323	26.404	26.1025	11.7954	17.5653	17.448	11.7846	-3.23008	-2.59485			8.35	47.0611	37.4697	31.0786
	6546.8	0.446676	0.119937	0.0983698	0.116845	0.1099	0.172477	0.0751034			11.8205	153.1	153.883	11.8357	131.289	137.412	13.3314	99.2883	99.3434	11.8116	83.7099	82.6166	14.724	65.9082	66.1623	9.05501	57.6051	57.7891	9.04742	47.9744	48.3233	11.8823	36.7141	35.7062	11.8973	25.242	25.4683	11.8604	16.03	15.7278	11.8495	-2.94885	-2.58005			8.4	47.0385	37.4716	31.0788
	6546.9	0.475285	0.124472	0.101572	0.120917	0.114302	0.17901	0.0758842			11.8851	153.44	154.144	11.9005	132.529	138.48	13.4053	97.1998	97.8517	11.8763	80.8581	79.233	14.7963	64.0349	66.3698	9.10327	58.5496	59.6536	9.09553	47.9906	48.4171	11.9474	33.9659	33.7016	11.9624	25.0905	24.3165	11.9255	15.4006	13.7749	11.9144	-1.19851	-2.25489			8.45	47.0179	37.5313	31.0851
	6547	0.503893	0.129007	0.104856	0.125779	0.118705	0.185542	0.0769331			11.9497	153.765	154.446	11.9652	133.829	138.061	13.4791	96.3048	96.6835	11.941	75.1966	75.8836	14.8687	62.947	66.5359	9.15152	60.9635	61.5195	9.14364	48.4907	48.4797	12.0124	34.1609	31.9382	12.0274	25.9759	23.0895	11.9906	13.9902	12.0613	11.9794	-1.06461	-1.67208			8.5	47.015	37.6084	31.097
	6547.1	0.534601	0.133819	0.108434	0.131431	0.123108	0.192074	0.078097						12.03	129.973	135.291	13.553	96.9665	96.1763	12.0056	74.2141	73.2254				9.19978	63.2981	63.0607	9.19176	48.5689	48.5146										12.0443	-2.05532	-0.904741			8.55	47.0296	37.6899	31.1129
	6547.2	0.566208	0.138908	0.112621	0.137084	0.128223	0.198607	0.0792608						12.0948	122.663	130.152										9.24804	64.7173	64.1046	9.23987	48.6591	48.5002															8.6	47.0437	37.7877	31.1308
	6547.3	0.597815	0.143997	0.117076	0.142736	0.133643	0.206439	0.0802952						12.1596	119.427	123.96										9.29629	66.171	64.4808	9.28798	49.0593	48.4176															8.65	47.0556	37.9176	31.1478
	6547.4	0.629422	0.149086	0.121834	0.148388	0.139062	0.21557	0.0812971						12.2243	120.674	118.6										9.34455	64.8134	64.1014	9.33609	49.2149	48.2336															8.7	47.0655	38.0787	31.161
	6547.5	0.652708	0.154175	0.126659	0.15404	0.144758	0.224701	0.0822991						12.2891	123.187	116.17										9.39281	64.1442	62.9517	9.3842	48.6218	47.9134															8.75	47.0732	38.2492	31.1675
	6547.6	0.675068	0.159646	0.131508	0.160874	0.151559	0.233832	0.0836834						12.3539	125.036	117.62										9.44106	61.7853	61.1783	9.43231	47.617	47.4082															8.8	47.078	38.3974	31.1652
	6547.7	0.697429	0.165499	0.136299	0.168214	0.158361	0.244608	0.0851103						12.4187	125.653	122.533										9.48932	58.6759	58.9563	9.48043	46.5497	46.7394															8.85	47.0788	38.494	31.1529
	6547.8	0.71979	0.171352	0.142411	0.175554	0.165162	0.256088	0.0865371						12.4834	126.466	128.988										9.53758	55.5663	56.5006	9.52854	45.5351	45.8941															8.9	47.075	38.5193	31.1306
	6547.9	0.742151	0.177205	0.1488	0.182893	0.172529	0.267569	0.0887913						12.5482	130.449	134.696										9.58583	52.9521	54.0337	9.57665	44.7768	44.9001															8.95	47.0673	38.4675	31.0997
	6548	0.766278	0.183058	0.155722	0.190233	0.180139	0.27905	0.0910455						12.613	138.523	137.68										9.63409	50.4185	51.6745	9.62476	43.9334	43.7687															9	47.0589	38.3482	31.0624
	6548.1	0.793055	0.189378	0.162798	0.197573	0.187749	0.289263	0.0933208						12.6777	141.976	137.532										9.68235	48.6277	49.6894	9.67287	43.4535	42.638															9.05	47.0554	38.1864	31.0215
	6548.2	0.819832	0.196167	0.169967	0.206106	0.195403	0.299477	0.0957863						12.7425	139.753	135.199										9.7306	47.5124	48.0665	9.72098	42.5149	41.5458															9.1	47.0611	38.0208	31.0211
	6548.3	0.846608	0.202955	0.177697	0.214772	0.20323	0.30969	0.0982517						12.8073	135.927	132.617										9.77886	47.1465	46.804	9.7691	41.0717	40.5645															9.15	47.0731	37.8983	31.0607
	6548.4	0.873385	0.209743	0.185819	0.223439	0.211058	0.319903	0.100805						12.8721	130.891	131.565										9.82712	46.1993	45.8666	9.81721	40.1909	39.7582															9.2	47.085	37.8551	31.0968
	6548.5	0.90344	0.216531	0.194423	0.232105	0.218886	0.331104	0.10371						12.9368	127.034	132.731										9.87537	45.5579	45.1802	9.86532	39.3289	39.1522															9.25	47.0919	37.89	31.1279
	6548.6	0.933859	0.223784	0.20327	0.240771	0.227889	0.343786	0.106614						13.0016	129.343	135.371										9.92363	45.3832	44.8142	9.91343	38.5916	38.8376															9.3	47.0906	37.9699	31.1538
	6548.7	0.964277	0.231503	0.212507	0.249514	0.237395	0.356469	0.109551						13.0664	134.858	137.625										9.97189	45.5771	44.7492	9.96154	38.2071	38.7942															9.35	47.0799	38.0633	31.1751
	6548.8	0.994358	0.239221	0.221885	0.258952	0.246902	0.369151	0.112535						13.1312	137.014	137.546										10.0201	45.5419	45.026	10.0097	38.5236	39.0116															9.4	47.0598	38.1545	31.1926
	6548.9	1.02139	0.24694	0.23185	0.268389	0.256487	0.381278	0.11552						13.1959	132.691	134.144										10.0684	46.4837	45.7671	10.0578	39.2128	39.4955															9.45	47.0321	38.2389	31.207
	6549	1.04843	0.254659	0.242196	0.277827	0.266389	0.393167	0.119071						13.2607	127.674	127.863										10.1167	47.9546	47.0508	10.1059	40.4408	40.2352															9.5	47.0094	38.3139	31.2192
	6549.1	1.07546	0.262836	0.252493	0.287265	0.276291	0.405056	0.123188						13.3255	124.256	120.66										10.1649	49.6108	48.9554	10.154	41.3369	41.1698															9.55	47.0392	38.3736	31.2296
	6549.2	1.10108	0.271471	0.26287	0.296703	0.286193	0.416945	0.127305						13.3902	120.594	115.122										10.2132	51.5459	51.3518	10.2021	41.9783	42.262															9.6	47.0719	38.4082	31.2387
	6549.3	1.12336	0.280107	0.273186	0.306164	0.295926	0.426889	0.131491						13.455	117.354	113.144										10.2614	53.9531	54.1336	10.2502	43.0738	43.4583															9.65	47.0989	38.4065	31.247
	6549.4	1.14565	0.288743	0.283503	0.31568	0.305585	0.436617	0.135722						13.5198	114.903	115.503										10.3097	56.0193	57.0737	10.2983	43.9423	44.6984															9.7	47.1166	38.3601	31.2548
	6549.5	1.16794	0.297378	0.294315	0.325196	0.315244	0.446345	0.139953						13.5846	117.735	121.377										10.3579	58.6726	59.8867	10.3464	44.8758	45.9515															9.75	47.1232	38.266	31.2624
	6549.6	1.19023	0.306538	0.305695	0.334712	0.325049	0.456072	0.144706						13.6493	127.982	128.774										10.4062	61.1597	62.336	10.3945	46.4868	47.0808															9.8	47.1182	38.1284	31.2696
	6549.7	1.21473	0.316222	0.317332	0.344228	0.335432	0.466212	0.149683						13.7141	136.939	135.622										10.4545	63.2689	64.0281	10.4427	47.9081	48.0556															9.85	47.1039	37.9583	31.2752
	6549.8	1.23922	0.325906	0.329099	0.353744	0.345816	0.476969	0.154661						13.7789	144.205	140.127										10.5027	64.5054	64.8639	10.4908	48.2796	48.8204															9.9	47.0853	37.7726	31.2777
	6549.9	1.26372	0.33559	0.340281	0.363076	0.356199	0.487726	0.160545						13.8437	146.896	141.775										10.551	65.0506	64.7986	10.5389	49.2043	49.3566															9.95	47.0716	37.5929	31.2754
	6550	1.28823	0.345274	0.351209	0.372224	0.366899	0.498483	0.166656						13.9084	139.695	140.84										10.5992	63.706	63.9196	10.587	49.5504	49.5925
	6550.1	1.3128	0.355489	0.361678	0.381372	0.377735	0.510034	0.172768						13.9732	132.086	138.321										10.6475	62.2214	62.4198	10.6351	49.8592	49.5581
	6550.2	1.33737	0.366236	0.371842	0.39052	0.38857	0.522114	0.179159						14.038	127.857	135.292										10.6957	60.1501	60.5836	10.6832	49.5702	49.2794
	6550.3	1.36194	0.376983	0.3821	0.399668	0.399393	0.534194	0.185581						14.1027	126.09	132.598										10.744	58.4584	58.7103	10.7313	48.998	48.8025
	6550.4	1.38684	0.387729	0.392774	0.408816	0.410163	0.546274	0.192003																		10.7922	58.0358	57.0558	10.7794	48.6347	48.1831
	6550.5	1.41252	0.398476	0.403459	0.417536	0.420934	0.557226	0.200034																		10.8405	56.9051	55.7912	10.8276	48.6375	47.4946
	6550.6	1.4382	0.409585	0.413443	0.426074	0.431704	0.567897	0.208064																		10.8888	55.8761	54.9766	10.8757	47.257	46.801
	6550.7	1.46388	0.421058	0.423261	0.434611	0.442629	0.578568	0.216243																		10.937	55.3999	54.5434	10.9238	46.5996	46.1562
	6550.8	1.48956	0.43253	0.433501	0.443149	0.453657	0.589238	0.225749																		10.9853	53.8045	54.3998	10.9719	45.8627	45.597
	6550.9	1.51523	0.444002	0.443684	0.451687	0.464686	0.599909	0.235256																		11.0335	52.6434	54.3455	11.02	44.8768	45.1306
	6551	1.5409	0.455475	0.453777	0.460224	0.475663	0.611981	0.245243																		11.0818	52.3222	54.2278	11.0681	44.3383	44.7879
	6551.1	1.56657	0.467198	0.464286	0.46852	0.486181	0.624404	0.256351																		11.13	52.0099	53.9426	11.1162	43.8494	44.5506
	6551.2	1.58953	0.479173	0.474318	0.47679	0.496699	0.636826	0.267458																		11.1783	51.2234	53.4559	11.1643	43.997	44.4049
	6551.3	1.61181	0.491148	0.484259	0.485059	0.507218	0.649092	0.279166																		11.2266	51.0068	52.8694	11.2124	43.9829	44.3355
	6551.4	1.6341	0.503123	0.494438	0.493328	0.516884	0.660734	0.291775																		11.2748	51.3698	52.3095	11.2606	43.9846	44.3256
	6551.5	1.65638	0.515098	0.504607	0.501598	0.525983	0.672375	0.304384																		11.3231	51.9329	51.9467	11.3087	43.7323	44.3764
	6551.6	1.67171	0.527305	0.51548	0.50985	0.535081	0.684016	0.317989																		11.3713	52.6773	51.9323	11.3568	43.7123	44.4776
	6551.7	1.68704	0.539743	0.526559	0.518035	0.544357	0.695587	0.332592																		11.4196	54.2059	52.3572	11.4049	43.5246	44.6245
	6551.8	1.70238	0.552181	0.537831	0.52622	0.555222	0.707052	0.347195																		11.4678	54.908	53.2073	11.453	44.0046	44.8085
	6551.9	1.71771	0.564619	0.54913	0.534405	0.566087	0.718517	0.361766																		11.5161	55.9119	54.3686	11.5011	44.7615	45.0136
	6552	1.73077	0.577057	0.56034	0.54259	0.576953	0.729982	0.376316																		11.5644	56.9687	55.6454	11.5492	45.6596	45.2135
	6552.1	1.74232	0.589704	0.571063	0.550775	0.586191	0.741447	0.390866																		11.6126	57.8372	56.7995	11.5973	45.7212	45.3743
	6552.2	1.75386	0.60256	0.58146	0.559252	0.594343	0.753346	0.406531																		11.6609	57.7928	57.6023	11.6455	45.9897	45.4577
	6552.3	1.76541	0.615416	0.591052	0.568168	0.602496	0.765293	0.422675																		11.7091	58.2334	57.8896	11.6936	45.2776	45.4237
	6552.4	1.77075	0.628272	0.60192	0.577083	0.6108	0.77724	0.438818																		11.7574	57.568	57.5809	11.7417	44.4904	45.2545
	6552.5	1.77454	0.641129	0.613501	0.585999	0.62047	0.789187	0.454052																		11.8056	56.1399	56.736	11.7898	43.5902	44.9404
	6552.6	1.77832	0.654098	0.625327	0.594914	0.63014	0.802106	0.469058																		11.8539	55.0347	55.5102	11.8379	43.6639	44.4966
	6552.7	1.78211	0.66718	0.637096	0.60383	0.63981	0.815996	0.484063																		11.9021	53.9575	54.1297	11.886	43.1216	43.9614
	6552.8	1.7773	0.680262	0.648288	0.613308	0.650182	0.829887	0.497847																		11.9504	52.63	52.819	11.9341	43.1478	43.3785
	6552.9	1.77248	0.693345	0.658812	0.623161	0.661022	0.843777	0.511494																		11.9987	52.0908	51.8355	11.9822	43.343	42.8402
	6553	1.76767	0.706427	0.669058	0.633014	0.671861	0.858043	0.525142																		12.0469	52.0588	51.2909	12.0303	43.6735	42.3998
	6553.1	1.76171	0.719457	0.679756	0.642867	0.682554	0.87247	0.536531																		12.0952	51.551	51.2285	12.0785	43.7782	42.12
	6553.2	1.75118	0.732434	0.691365	0.652719	0.691922	0.886897	0.547921																		12.1434	51.1178	51.5799	12.1266	44.0581	42.0393
	6553.3	1.74064	0.745412	0.703349	0.662572	0.70129	0.901324	0.558986																		12.1917	51.2486	52.1942	12.1747	44.1331	42.17
	6553.4	1.73011	0.758389	0.715414	0.673034	0.710659	0.914568	0.567134																		12.2399	51.9736	52.8854	12.2228	43.9263	42.4975
	6553.5	1.71977	0.771366	0.727076	0.683648	0.720873	0.92768	0.575283																		12.2882	51.6216	53.4622	12.2709	43.8148	42.9775
	6553.6	1.70989	0.784157	0.738142	0.694262	0.731652	0.940792	0.583136																		12.3365	52.2896	53.8022	12.319	43.9353	43.5527
	6553.7	1.70001	0.79676	0.748733	0.704875	0.742431	0.954021	0.589806																		12.3847	53.6957	53.8673	12.3671	44.1987	44.1609
	6553.8	1.69012	0.809363	0.758981	0.715489	0.753108	0.968304	0.596476																		12.433	54.3633	53.7141	12.4152	44.4963	44.7596
	6553.9	1.68024	0.821966	0.769307	0.726103	0.762868	0.982587	0.602932																		12.4812	53.9583	53.484	12.4633	44.7832	45.2817
	6554	1.67036	0.834569	0.779806	0.737084	0.772629	0.99687	0.608887																		12.5295	55.367	53.3449	12.5115	45.0429	45.7197
	6554.1	1.657	0.846914	0.790845	0.748064	0.782389	1.0108	0.614842																		12.5777	55.3551	53.4747	12.5596	45.0199	46.0739
	6554.2	1.64213	0.859001	0.801881	0.759045	0.792047	1.02419	0.620485																		12.626	55.3055	53.9958	12.6077	45.8303	46.361
	6554.3	1.62727	0.871088	0.812861	0.770025	0.801637	1.03757	0.625816																		12.6743	55.7622	54.9458	12.6558	46.111	46.6176
	6554.4	1.61241	0.883174	0.823675	0.781006	0.811226	1.05096	0.631146																		12.7225	57.3539	56.2644	12.7039	46.3006	46.8427
	6554.5	1.59664	0.895261	0.834314	0.791932	0.821016	1.06363	0.637349																		12.7708	58.829	57.8355	12.752	46.7304	47.0628
	6554.6	1.57726	0.906957	0.84486	0.802645	0.832604	1.07582	0.644134																		12.819	59.5931	59.3854	12.8001	47.4316	47.2775
	6554.7	1.55787	0.918262	0.855271	0.813357	0.844191	1.088	0.650919																		12.8673	60.6032	60.7203	12.8482	47.3609	47.4702
	6554.8	1.53849	0.929567	0.865589	0.82407	0.855779	1.10019	0.657869																		12.9155	61.329	61.6467	12.8964	47.7776	47.6186
	6554.9	1.51937	0.940873	0.875811	0.834782	0.866098	1.11206	0.66489																		12.9638	60.5987	62.0382	12.9445	47.1814	47.6734
	6555	1.50066	0.952178	0.885809	0.845495	0.875147	1.12267	0.671912																		13.0121	59.6497	61.872	12.9926	47.4751	47.6164
	6555.1	1.48195	0.962894	0.895846	0.856029	0.884196	1.13328	0.679588																		13.0603	59.4482	61.1711	13.0407	47.2215	47.4245
	6555.2	1.46324	0.973021	0.905998	0.866296	0.893245	1.14388	0.687427																		13.1086	58.1481	60.0656	13.0888	46.8018	47.0926
	6555.3	1.44633	0.983148	0.916287	0.876564	0.902398	1.15449	0.695267																		13.1568	56.7296	58.7203	13.1369	46.1416	46.6311
	6555.4	1.43063	0.993275	0.927026	0.886831	0.911551	1.1651	0.704405																		13.2051	56.4953	57.3024	13.185	45.9645	46.0914
	6555.5	1.41494	1.0034	0.937438	0.897099	0.920704	1.17502	0.713688																		13.2533	56.5516	55.9476	13.2331	45.6756	45.517
	6555.6	1.39924	1.01273	0.948049	0.907366	0.930404	1.18464	0.72297																		13.3016	55.8609	54.7091	13.2812	45.4676	44.9604
	6555.7	1.38314	1.02125	0.958667	0.91756	0.940652	1.19426	0.733445																		13.3498	55.7201	53.6648	13.3294	45.1214	44.4673
	6555.8	1.36608	1.02977	0.969292	0.927705	0.950899	1.20389	0.74392																		13.3981	54.0283	52.7594	13.3775	44.7632	44.0583
	6555.9	1.34904	1.03829	0.98061	0.937849	0.961147	1.21229	0.754547																		13.4464	52.6245	51.9393	13.4256	44.8377	43.7685
	6556	1.33199	1.04681	0.991795	0.947994	0.971887	1.22055	0.766532																		13.4946	50.3832	51.1541	13.4737	44.0909	43.5788
	6556.1	1.31618	1.05452	1.00298	0.958139	0.982626	1.22881	0.778518																		13.5429	48.8315	50.3586	13.5218	43.3929	43.4661
	6556.2	1.30161	1.06142	1.01411	0.968284	0.993366	1.23642	0.790656																		13.5911	48.692	49.6265	13.5699	42.9945	43.3994
	6556.3	1.28704	1.06831	1.0243	0.978519	1.0043	1.24141	0.803409																		13.6394	48.9276	49.0016	13.618	42.8601	43.3422
	6556.4	1.27247	1.07521	1.03454	0.988764	1.01544	1.2464	0.816161																		13.6876	49.103	48.5857	13.6661	42.9447	43.285
	6556.5	1.25929	1.08211	1.04495	0.999009	1.02657	1.25139	0.829102																		13.7359	50.0746	48.4879	13.7143	42.9163	43.214
	6556.6	1.24704	1.08841	1.05545	1.00925	1.03771	1.25637	0.842483																		13.7842	51.0203	48.7956	13.7624	42.8009	43.1382
	6556.7	1.2348	1.09411	1.06684	1.0195	1.04745	1.26069	0.855864																		13.8324	51.5742	49.5591	13.8105	43.2507	43.0808
	6556.8	1.22255	1.09981	1.07833	1.02981	1.05719	1.26456	0.870065																		13.8807	52.9038	50.7393	13.8586	43.5542	43.0722
	6556.9	1.21193	1.10552	1.08986	1.04073	1.06693	1.26842	0.885496																		13.9289	53.7562	52.2472	13.9067	44.215	43.1464
	6557	1.20172	1.11122	1.10123	1.05164	1.0776	1.27229	0.900927																		13.9772	55.6926	53.9374	13.9548	44.3774	43.3238
	6557.1	1.1915	1.11646	1.11255	1.06256	1.0892	1.27483	0.917127																		14.0254	56.4804	55.6512	14.0029	45.1118	43.6138
	6557.2	1.18152	1.12124	1.1235	1.07347	1.1008	1.27705	0.934095																		14.0737	58.4851	57.2312	14.051	45.3914	44.0058
	6557.3	1.17366	1.12601	1.13446	1.08439	1.1124	1.27927	0.951064																		14.122	59.5718	58.4737	14.0991	45.6703	44.4781
	6557.4	1.16579	1.13079	1.14544	1.09549	1.12332	1.28149	0.969029																		14.1702	59.3332	59.3138	14.1473	44.9915	44.9736
	6557.5	1.15792	1.13557	1.15622	1.10701	1.13423	1.28301	0.98766																		14.2185	58.9736	59.7219	14.1954	45.0667	45.4496
	6557.6	1.15055	1.14002	1.167	1.11853	1.14515	1.28445	1.00629																		14.2667	59.0431	59.7289	14.2435	44.7644	45.8595
	6557.7	1.14517	1.14415	1.17779	1.13005	1.15572	1.2859	1.02493																		14.315	57.7623	59.4109	14.2916	44.5974	46.1672
	6557.8	1.13979	1.14828	1.18859	1.14158	1.16595	1.28734	1.04358																		14.3632	56.7233	58.8676	14.3397	45.0156	46.3589
	6557.9	1.13441	1.15241	1.19882	1.1531	1.17617	1.28827	1.06222																		14.4115	56.3415	58.1972	14.3878	44.2893	46.4204
	6558	1.12903	1.15654	1.20902	1.16499	1.1864	1.28885	1.08189																		14.4597	54.867	57.4858	14.4359	44.8719	46.3753
	6558.1	1.12387	1.16036	1.21906	1.17726	1.19757	1.28943	1.10182																		14.508	53.5826	56.7877	14.484	45.1827	46.253
	6558.2	1.11877	1.16388	1.22886	1.18952	1.20873	1.29	1.12175																		14.5563	52.5463	56.1283	14.5322	45.5527	46.0886
	6558.3	1.11366	1.16739	1.23807	1.20179	1.2199	1.29048	1.13945																		14.6045	52.6495	55.5034	14.5803	45.2651	45.9165
	6558.4	1.10856	1.17091	1.2469	1.21405	1.23034	1.29094	1.15715																		14.6528	53.1249	54.931	14.6284	45.7311	45.7624
	6558.5	1.10437	1.17443	1.25572	1.22632	1.24006	1.29139	1.17485																		14.701	53.7392	54.4066	14.6765	45.9373	45.6427
	6558.6	1.10019	1.17761	1.26433	1.23724	1.24978	1.29185	1.19185																		14.7493	55.2537	53.9498	14.7246	45.703	45.5606
	6558.7	1.096	1.18046	1.27313	1.24759	1.2595	1.29191	1.20886																		14.7975	55.1356	53.5963	14.7727	45.5599	45.5093
	6558.8	1.0922	1.18331	1.28172	1.25793	1.27026	1.29197	1.22526																		14.8458	55.1524	53.3914	14.8208	45.6769	45.4758
	6558.9	1.08995	1.18616	1.29034	1.26828	1.28113	1.29202	1.23924																		14.8941	54.7277	53.376	14.8689	45.3694	45.4456
	6559	1.0877	1.18901	1.29898	1.27862	1.29201	1.29188	1.25322																		14.9423	54.7124	53.5783	14.917	45.8211	45.4075
	6559.1	1.08545	1.1916	1.30772	1.28897	1.30189	1.29092	1.26586																		14.9906	55.3616	53.9855	14.9652	45.945	45.3563
	6559.2	1.0832	1.19395	1.31666	1.29875	1.3103	1.28995	1.27534																		15.0388	56.275	54.5505	15.0133	46.5449	45.2894
	6559.3	1.08095	1.1963	1.32591	1.30847	1.3187	1.28899	1.28483																		15.0871	55.7527	55.2048	15.0614	46.7485	45.2188
	6559.4	1.07834	1.19865	1.33525	1.31819	1.32711	1.28803	1.29309																		15.1353	55.2886	55.8568	15.1095	46.3859	45.1552
	6559.5	1.07549	1.20099	1.34332	1.3279	1.33538	1.28651	1.29953																		15.1836	55.8202	56.3833	15.1576	45.8231	45.1085
	6559.6	1.07263	1.20335	1.35112	1.33762	1.34363	1.28476	1.30596																		15.2319	54.5752	56.705	15.2057	46.0572	45.0839
	6559.7	1.06978	1.20573	1.35864	1.34707	1.35188	1.28301	1.31059																		15.2801	55.7868	56.7678	15.2538	44.9357	45.0792
	6559.8	1.06751	1.2081	1.36587	1.35402	1.36115	1.28126	1.31341																		15.3284	56.0105	56.5626	15.3019	43.7589	45.0839
	6559.9	1.06538	1.21048	1.37376	1.36097	1.37196	1.27841	1.31623																		15.3766	55.426	56.1259	15.35	43.8518	45.0844
	6560	1.06326	1.21285	1.38184	1.36792	1.38277	1.27543	1.31812																		15.4249	56.2371	55.5203	15.3982	42.369	45.0621
	6560.1	1.06113	1.21535	1.38994	1.37487	1.39358	1.27246	1.3194																		15.4731	55.2087	54.8565	15.4463	42.5493	45.0008
	6560.2	1.05959	1.21798	1.39751	1.38182	1.40262	1.26943	1.32067																		15.5214	54.7159	54.2191	15.4944	43.4569	44.8899
	6560.3	1.05811	1.22061	1.40487	1.38756	1.41147	1.26587	1.32056																		15.5697	54.9096	53.6805	15.5425	43.5717	44.7228
	6560.4	1.05663	1.22324	1.41147	1.39051	1.42032	1.26231	1.31987																		15.6179	53.7624	53.2816	15.5906	44.7152	44.5172
	6560.5	1.05515	1.22587	1.41745	1.39345	1.42896	1.25875	1.31917																		15.6662	53.2998	53.018	15.6387	45.8831	44.2869
	6560.6	1.05361	1.22835	1.42313	1.39639	1.43729	1.25519	1.31764																		15.7144	52.9059	52.8892	15.6868	45.9685	44.0562
	6560.7	1.05192	1.23068	1.42854	1.39934	1.44561	1.25163	1.3159																		15.7627	52.1683	52.8447	15.7349	45.9799	43.8525
	6560.8	1.05023	1.23301	1.43345	1.40228	1.45394	1.2472	1.31415																		15.8109	52.7988	52.8461	15.7831	45.9263	43.6968
	6560.9	1.04854	1.23534	1.438	1.4029	1.46138	1.24191	1.31181																		15.8592	54.2539	52.8702	15.8312	44.955	43.6196
	6561	1.04695	1.23767	1.44231	1.40121	1.46872	1.23662	1.30939																		15.9074	54.967	52.9178	15.8793	43.7256	43.6271
	6561.1	1.04543	1.23961	1.4461	1.39952	1.47606	1.23133	1.30698																		15.9557	56.5054	53.0149	15.9274	43.138	43.7215
	6561.2	1.04392	1.24115	1.44948	1.39782	1.48246	1.22685	1.30495																		16.004	57.2911	53.2051	15.9755	43.7096	43.8965
	6561.3	1.0424	1.24268	1.45215	1.39613	1.48746	1.22273	1.30292																		16.0522	56.6938	53.5332	16.0236	44.6154	44.1432
	6561.4	1.04119	1.24422	1.45419	1.39444	1.49247	1.21861	1.30084																		16.1005	57.1801	54.0232	16.0717	45.7735	44.4377
	6561.5	1.04004	1.24576	1.45639	1.38961	1.49747	1.21448	1.29832																		16.1487	56.7079	54.6746	16.1198	46.6399	44.7592
	6561.6	1.0389	1.24698	1.45729	1.384	1.50129	1.2104	1.2958																		16.197	55.3328	55.4623	16.1679	46.939	45.0867
	6561.7	1.03776	1.24787	1.45781	1.37839	1.50498	1.20632	1.29347																		16.2452	54.2577	56.2912	16.2161	46.9768	45.4017
	6561.8	1.03657	1.24877	1.45768	1.37278	1.50867	1.20224	1.29193																		16.2935	53.3424	57.0764	16.2642	45.5462	45.6939
	6561.9	1.03533	1.24966	1.45635	1.36717	1.51058	1.19816	1.29039
	6562	1.03408	1.25055	1.45474	1.36156	1.50982	1.19427	1.28889
	6562.1	1.03284	1.25128	1.45275	1.35324	1.50906	1.19085	1.28748
	6562.2	1.03163	1.25183	1.45015	1.34493	1.5083	1.18742	1.28607
	6562.3	1.03045	1.25238	1.44741	1.33661	1.50502	1.184	1.28479
	6562.4	1.02927	1.25293	1.4437	1.32829	1.50147	1.18127	1.28372
	6562.5	1.0281	1.25348	1.43927	1.31997	1.49791	1.179	1.28265
	6562.6	1.02708	1.25377	1.43326	1.31146	1.49327	1.17674	1.2818
	6562.7	1.0261	1.25379	1.427	1.30215	1.48701	1.17447	1.28118
	6562.8	1.02513	1.25381	1.41995	1.29283	1.48074	1.17255	1.28056
	6562.9	1.02415	1.25383	1.41218	1.28352	1.47447	1.17071	1.27966
	6563	1.02319	1.25385	1.40407	1.27421	1.46485	1.16888	1.27858
	6563.1	1.02222	1.25356	1.39561	1.2649	1.45438	1.16704	1.27749
	6563.2	1.02126	1.25298	1.38683	1.25577	1.44391	1.16549	1.27658
	6563.3	1.02026	1.2524	1.37764	1.2469	1.43316	1.16438	1.27574
	6563.4	1.0192	1.25182	1.36821	1.23804	1.42176	1.16326	1.2749
	6563.5	1.01815	1.25124	1.35854	1.22918	1.41035	1.16215	1.27308
	6563.6	1.01709	1.25053	1.349	1.22032	1.39895	1.16148	1.27102
	6563.7	1.01605	1.24969	1.33958	1.21145	1.38919	1.16112	1.26896
	6563.8	1.01502	1.24885	1.33024	1.20328	1.37983	1.16076	1.26646
	6563.9	1.01399	1.24801	1.32068	1.19555	1.37048	1.16039	1.26391
	6564	1.01296	1.24717	1.31167	1.18783	1.36071	1.15989	1.26137
	6564.1	1.01193	1.2463	1.30278	1.18011	1.34996	1.15935	1.25826
	6564.2	1.01102	1.2454	1.29439	1.17239	1.33921	1.15881	1.25516
	6564.3	1.01011	1.2445	1.28579	1.16466	1.32846	1.15827	1.25196
	6564.4	1.00919	1.2436	1.27696	1.1582	1.31659	1.15712	1.24794
	6564.5	1.00828	1.2427	1.26837	1.15205	1.30443	1.15598	1.24392
	6564.6	1.00737	1.24179	1.26	1.1459	1.29228	1.15483	1.23984
	6564.7	1.00617	1.24086	1.25226	1.13974	1.28077	1.15376	1.2355
	6564.8	1.00496	1.23993	1.24544	1.13359	1.27078	1.15301	1.23117
	6564.9	1.00376	1.239	1.23887	1.12744	1.2608	1.15227	1.22676
	6565	1.00257	1.23807	1.23254	1.1227	1.25081	1.15152	1.22221
	6565.1	1.00142	1.23705	1.22603	1.11795	1.24151	1.15056	1.21765
	6565.2	1.00027	1.23593	1.21957	1.11321	1.23239	1.14927	1.21302
	6565.3	0.999114	1.23481	1.2133	1.10847	1.22327	1.14799	1.20826
	6565.4	0.997962	1.23369	1.20709	1.10372	1.21457	1.1467	1.2035
	6565.5	0.996641	1.23256	1.20122	1.0993	1.20685	1.14542	1.199
	6565.6	0.995277	1.23125	1.19574	1.09616	1.19912	1.14443	1.19476
	6565.7	0.993913	1.22975	1.19033	1.09302	1.1914	1.14345	1.19052
	6565.8	0.992549	1.22825	1.18498	1.08988	1.18535	1.14246	1.18693
	6565.9	0.990965	1.22675	1.18059	1.08674	1.17973	1.14127	1.18377
	6566	0.989381	1.22524	1.17633	1.0836	1.17411	1.13927	1.18062
	6566.1	0.987797	1.22366	1.17241	1.08089	1.16858	1.13727	1.17813
	6566.2	0.986219	1.22201	1.16822	1.07882	1.16323	1.13527	1.17592
	6566.3	0.984655	1.22035	1.16399	1.07675	1.15788	1.13332	1.17372
	6566.4	0.983092	1.21869	1.15982	1.07468	1.15254	1.13144	1.17207
	6566.5	0.981528	1.21704	1.15584	1.0726	1.14702	1.12957	1.17056
	6566.6	0.979955	1.21546	1.15202	1.07053	1.14146	1.12769	1.16904
	6566.7	0.978368	1.21396	1.14886	1.06916	1.1359	1.12581	1.16819
	6566.8	0.97678	1.21245	1.14613	1.06809	1.13068	1.12394	1.16742
	6566.9	0.975193	1.21095	1.14366	1.06702	1.12681	1.12148	1.16665
	6567	0.973605	1.20945	1.14141	1.06595	1.12294	1.11895	1.16652
	6567.1	0.971513	1.20808	1.13884	1.06489	1.11907	1.11642	1.16638
	6567.2	0.969421	1.20685	1.13642	1.06382	1.11633	1.11397	1.16625
	6567.3	0.967329	1.20561	1.13434	1.06348	1.11407	1.11217	1.16613
	6567.4	0.965194	1.20438	1.13244	1.06324	1.11182	1.11037	1.16602
	6567.5	0.962883	1.20314	1.1308	1.06298	1.10953	1.10857	1.16572
	6567.6	0.960572	1.2019	1.12944	1.06273	1.10713	1.10678	1.16468
	6567.7	0.958261	1.20066	1.12817	1.06249	1.10472	1.105	1.16363
	6567.8	0.956202	1.19942	1.12704	1.0623	1.10232	1.10322	1.16262
	6567.9	0.95452	1.19817	1.1265	1.06268	1.10006	1.10144	1.16174
	6568	0.952839	1.19693	1.12595	1.06306	1.09786	1.09966	1.16086
	6568.1	0.951158	1.19565	1.12519	1.06345	1.09566	1.09811	1.15943
	6568.2	0.949477	1.19434	1.12418	1.06383	1.0937	1.09671	1.15674
	6568.3	0.947795	1.19303	1.12314	1.06421	1.09271	1.0953	1.15405
	6568.4	0.945366	1.19172	1.12241	1.06478	1.09171	1.0939	1.15147
	6568.5	0.94275	1.19041	1.1218	1.06578	1.09072	1.09254	1.14903
	6568.6	0.940134	1.18922	1.12226	1.06678	1.09003	1.09137	1.1466
	6568.7	0.937518	1.18816	1.1227	1.06778	1.08948	1.09019	1.14349
	6568.8	0.934668	1.1871	1.12317	1.06878	1.08892	1.08901	1.13972
	6568.9	0.931792	1.18604	1.12334	1.06978	1.0887	1.08799	1.13595
	6569	0.928915	1.18498	1.12333	1.07099	1.08982	1.08732	1.13185
	6569.1	0.926076	1.18402	1.12357	1.07241	1.09093	1.08664	1.12754
	6569.2	0.923571	1.18314	1.12389	1.07383	1.09205	1.08597	1.12323
	6569.3	0.921065	1.18227	1.12438	1.07525	1.09205	1.08547	1.11895
	6569.4	0.91856	1.18139	1.12499	1.07667	1.09158	1.08508	1.11468
	6569.5	0.916054	1.18051	1.12559	1.07809	1.09111	1.08469	1.11041
	6569.6	0.913225	1.17959	1.12635	1.07974	1.09087	1.0843	1.10655
	6569.7	0.91018	1.17862	1.12699	1.08147	1.09157	1.08407	1.10279
	6569.8	0.907134	1.17766	1.12746	1.08321	1.09226	1.08388	1.09903
	6569.9	0.904089	1.17669	1.12829	1.08495	1.09296	1.0837	1.09566
	6570	0.901023	1.17572	1.12907	1.08669	1.09368	1.08351	1.09234
	6570.1	0.897951	1.17469	1.12985	1.08843	1.09442	1.08281	1.08902
	6570.2	0.89488	1.17359	1.13062	1.09027	1.09515	1.08212	1.08653
	6570.3	0.891808	1.17249	1.13159	1.09213	1.09612	1.08142	1.08404
	6570.4	0.889193	1.17139	1.13302	1.094	1.09801	1.08102	1.08156
	6570.5	0.886577	1.17029	1.13483	1.09586	1.0999	1.08132	1.07914
	6570.6	0.883962	1.16909	1.13674	1.09772	1.10179	1.08163	1.07672
	6570.7	0.881346	1.1678	1.13847	1.09958	1.10339	1.08193	1.07458
	6570.8	0.878432	1.1665	1.14004	1.10143	1.10479	1.08223	1.07358
	6570.9	0.87532	1.16521	1.14151	1.10328	1.1062	1.08216	1.07258
	6571	0.872207	1.16391	1.14327	1.10513	1.10764	1.08201	1.07151
	6571.1	0.869095	1.16239	1.14519	1.10699	1.10942	1.08185	1.07029
	6571.2	0.866066	1.16063	1.14743	1.10884	1.11121	1.08169	1.06907
	6571.3	0.863059	1.15888	1.14961	1.1106	1.113	1.08256	1.06818
	6571.4	0.860052	1.15713	1.15175	1.11222	1.11484	1.08343	1.06778
	6571.5	0.857045	1.15538	1.15307	1.11384	1.11673	1.08431	1.06738
	6571.6	0.854109	1.1534	1.15428	1.11545	1.11861	1.08512	1.06708
	6571.7	0.851181	1.15119	1.15584	1.11707	1.12053	1.08543	1.06687
	6571.8	0.848252	1.14899	1.15781	1.11869	1.12271	1.08573	1.06666
	6571.9	0.845382	1.14679	1.16024	1.1201	1.12489	1.08604	1.06703
	6572	0.843027	1.14458	1.16271	1.12136	1.12707	1.08634	1.06779
	6572.1	0.840672	1.14233	1.16499	1.12262	1.1297	1.08665	1.06854
	6572.2	0.838318	1.14003	1.16653	1.12388	1.13263	1.08711	1.06881
	6572.3	0.835963	1.13773	1.16769	1.12515	1.13556	1.08773	1.06886
	6572.4	0.833207	1.13543	1.16881	1.12641	1.13842	1.08834	1.06891
	6572.5	0.830183	1.13313	1.16992	1.12726	1.14066	1.08896	1.06972
	6572.6	0.827159	1.13089	1.17112	1.128	1.14289	1.08958	1.07085
	6572.7	0.824136	1.12873	1.17264	1.12875	1.14513	1.08992	1.07199
	6572.8	0.821353	1.12656	1.17432	1.12949	1.14727	1.09023	1.07357
	6572.9	0.81863	1.12439	1.17604	1.13024	1.14935	1.09054	1.07526
	6573	0.815907	1.12223	1.17776	1.13098	1.15144	1.09086	1.07694
	6573.1	0.813184	1.11996	1.179	1.13123	1.15347	1.09121	1.07844
	6573.2	0.811494	1.1176	1.18	1.13147	1.15512	1.09156	1.07991
	6573.3	0.809805	1.11523	1.18092	1.13172	1.15676	1.09192	1.08138
	6573.4	0.808115	1.11287	1.18177	1.13197	1.1584	1.09211	1.083
	6573.5	0.806425	1.11051	1.18248	1.13221	1.15946	1.09204	1.08463
	6573.6	0.804736	1.10795	1.18317	1.13235	1.16012	1.09198	1.0863
	6573.7	0.802717	1.10521	1.18389	1.13202	1.16078	1.09192	1.08838
	6573.8	0.80037	1.10247	1.18463	1.1317	1.16145	1.09186	1.09046
	6573.9	0.798023	1.09973	1.18571	1.13137	1.16222	1.09126	1.09256
	6574	0.795676	1.097	1.1867	1.13105	1.16299	1.09067	1.09474
	6574.1	0.793442	1.0942	1.18781	1.13072	1.16376	1.09007	1.09692
	6574.2	0.791257	1.09135	1.18845	1.13024	1.16511	1.08954	1.09919
	6574.3	0.789072	1.08851	1.18892	1.12951	1.16685	1.08918	1.10164
	6574.4	0.786887	1.08566	1.18937	1.12878	1.16859	1.08881	1.10409
	6574.5	0.785467	1.08281	1.18939	1.12804	1.17012	1.08845	1.10645
	6574.6	0.784132	1.08	1.18906	1.12731	1.16971	1.08787	1.10867
	6574.7	0.782797	1.07724	1.18863	1.12658	1.1693	1.08696	1.11089
	6574.8	0.781462	1.07447	1.18805	1.12568	1.16889	1.08605	1.11293
	6574.9	0.780175	1.0717	1.1873	1.12468	1.16909	1.08514	1.11479
	6575	0.778999	1.06893	1.18644	1.12367	1.16991	1.08392	1.11665
	6575.1	0.777823	1.06625	1.18553	1.12266	1.17073	1.0825	1.11859
	6575.2	0.776648	1.06366	1.18472	1.12165	1.17155	1.08107	1.1206
	6575.3	0.775472	1.06107	1.1841	1.12064	1.17011	1.07964	1.12261
	6575.4	0.774365	1.05847	1.18377	1.11943	1.16868	1.07822	1.12451
	6575.5	0.773266	1.05588	1.18331	1.11816	1.16724	1.07682	1.12633
	6575.6	0.772168	1.05333	1.18259	1.1169	1.16576	1.07541	1.12814
	6575.7	0.771069	1.05084	1.18161	1.11563	1.16424	1.07401	1.12978
	6575.8	0.770454	1.04834	1.18048	1.11437	1.16271	1.07244	1.13133
	6575.9	0.76984	1.04585	1.17854	1.1131	1.16119	1.07048	1.13288
	6576	0.769225	1.04335	1.17669	1.11167	1.16051	1.06851	1.13428
	6576.1	0.768665	1.04084	1.17493	1.11025	1.15982	1.06655	1.13564
	6576.2	0.768326	1.03831	1.17326	1.10882	1.15914	1.06451	1.13699
	6576.3	0.767986	1.03579	1.17232	1.10739	1.15799	1.06237	1.13801
	6576.4	0.767647	1.03327	1.17134	1.10597	1.15636	1.06022	1.13898
	6576.5	0.767437	1.03074	1.17006	1.10453	1.15474	1.05808	1.13995
	6576.6	0.767421	1.0281	1.16849	1.10307	1.15311	1.05593	1.14067
	6576.7	0.767405	1.02534	1.16607	1.1016	1.15132	1.05378	1.14139
	6576.8	0.767389	1.02258	1.16326	1.10014	1.14953	1.05139	1.14211
	6576.9	0.767581	1.01982	1.1605	1.09868	1.14774	1.04897	1.14276
	6577	0.76791	1.01706	1.15821	1.09721	1.14593	1.04654	1.14342
	6577.1	0.768239	1.01408	1.15618	1.09573	1.1441	1.04405	1.14398
	6577.2	0.768568	1.01088	1.15411	1.09422	1.14227	1.041	1.14412
	6577.3	0.76916	1.00768	1.15218	1.09271	1.14044	1.03794	1.14425
	6577.4	0.769818	1.00448	1.15031	1.09121	1.13933	1.03488	1.14424
	6577.5	0.770476	1.00127	1.14813	1.0897	1.13822	1.03186	1.14386
	6577.6	0.771134	0.997976	1.14593	1.08819	1.13711	1.02892	1.14348
	6577.7	0.771752	0.99458	1.14357	1.0867	1.1353	1.02599	1.14302
	6577.8	0.772274	0.991183	1.14158	1.08523	1.1328	1.02305	1.14239
	6577.9	0.772796	0.987787	1.13983	1.08375	1.1303	1.02029	1.14177
	6578	0.773317	0.98439	1.13781	1.08227	1.1278	1.01771	1.14107
	6578.1	0.773839	0.981135	1.13554	1.08079	1.1254	1.01514	1.14027
	6578.2	0.774361	0.978021	1.13288	1.07931	1.12299	1.01256	1.13948
	6578.3	0.775417	0.974908	1.13036	1.07772	1.12059	1.00998	1.13834
	6578.4	0.776702	0.971794	1.12788	1.07613	1.118	1.00733	1.13687
	6578.5	0.777986	0.96868	1.12576	1.07454	1.11521	1.00469	1.13539
	6578.6	0.779271	0.965873	1.12382	1.07294	1.11242	1.00205	1.13382
	6578.7	0.780605	0.963371	1.12184	1.07135	1.10963	0.999444	1.13217
	6578.8	0.78195	0.96087	1.11977	1.06973	1.10795	0.996922	1.13053
	6578.9	0.783296	0.958369	1.11744	1.06791	1.1064	0.9944	1.12835
	6579	0.784641	0.955868	1.11495	1.0661	1.10484	0.991879	1.12593
	6579.1	0.786047	0.953664	1.11219	1.06428	1.10273	0.989428	1.12351
	6579.2	0.787459	0.951757	1.10928	1.06247	1.09977	0.987047	1.12105
	6579.3	0.788871	0.949851	1.10635	1.06065	1.09681	0.984666	1.11859
	6579.4	0.790283	0.947945	1.10345	1.05872	1.09385	0.982285	1.11612
	6579.5	0.791871	0.946039	1.10121	1.0565	1.09263	0.979913	1.11358
	6579.6	0.793873	0.944276	1.09906	1.05428	1.09162	0.977546	1.11104
	6579.7	0.795874	0.942657	1.09691	1.05207	1.0906	0.975179	1.1085
	6579.8	0.797875	0.941038	1.09526	1.04985	1.08863	0.972811	1.10561
	6579.9	0.800087	0.93942	1.0934	1.04764	1.08524	0.970911	1.10267
	6580	0.80251	0.937801	1.09125	1.04532	1.08185	0.969127	1.09974
	6580.1	0.804932	0.93625	1.08859	1.04289	1.07846	0.967343	1.09618
	6580.2	0.807354	0.934766	1.08569	1.04046	1.07591	0.965559	1.09262
	6580.3	0.809561	0.933283	1.08286	1.03803	1.07346	0.963775	1.08912
	6580.4	0.811676	0.9318	1.08005	1.0356	1.07101	0.961931	1.08627
	6580.5	0.813791	0.930317	1.07739	1.03317	1.06854	0.959539	1.08342
	6580.6	0.815905	0.928794	1.07462	1.0305	1.06604	0.957146	1.08055
	6580.7	0.818277	0.927231	1.07171	1.02773	1.06354	0.954754	1.07763
	6580.8	0.821036	0.925668	1.06875	1.02497	1.06104	0.952362	1.0747
	6580.9	0.823794	0.924106	1.06583	1.0222	1.05828	0.94997	1.07171
	6581	0.826553	0.922543	1.06331	1.01943	1.05549	0.947578	1.06859
	6581.1	0.829415	0.921392	1.06066	1.01666	1.05269	0.945186	1.06547
	6581.2	0.832346	0.920652	1.05798	1.01372	1.04939	0.942794	1.06231
	6581.3	0.835277	0.919912	1.05488	1.01077	1.04533	0.940401	1.05908
	6581.4	0.838208	0.919172	1.05172	1.00783	1.04126	0.938009	1.05585
	6581.5	0.841034	0.918432	1.04872	1.00489	1.0372	0.935824	1.05264
	6581.6	0.843834	0.917692	1.0457	1.00194	1.03378	0.933663	1.04946
	6581.7	0.846633	0.916952	1.04295	0.998938	1.03043	0.931501	1.04629
	6581.8	0.849433	0.916213	1.04032	0.99569	1.02709	0.929339	1.04307
	6581.9	0.851904	0.915473	1.03763	0.992441	1.02469	0.927178	1.03982
	6582	0.854375	0.914733	1.03482	0.989193	1.0237	0.925016	1.03657
	6582.1	0.856846	0.913998	1.03154	0.985945	1.02272	0.922854	1.03346
	6582.2	0.859317	0.913268	1.02808	0.982696	1.02174	0.920693	1.03045
	6582.3	0.862076	0.912538	1.02428	0.979388	1.0176	0.918531	1.02743
	6582.4	0.865123	0.911809	1.02083	0.975989	1.01311	0.916511	1.02416
	6582.5	0.86817	0.911079	1.01787	0.972591	1.00862	0.914704	1.02077
	6582.6	0.871216	0.910349	1.01514	0.969193	1.00442	0.912898	1.01738
	6582.7	0.874276	0.909619	1.0127	0.965795	1.00065	0.911091	1.01417
	6582.8	0.877345	0.90889	1.00975	0.962396	0.996876	0.909284	1.01101
	6582.9	0.880414	0.90816	1.00655	0.95905	0.993104	0.907615	1.00785
	6583	0.883482	0.90743	1.00323	0.955738	0.990412	0.905945	1.00475
	6583.1	0.885715	0.906763	0.99964	0.952427	0.98799	0.904276	1.00167
	6583.2	0.887738	0.906159	0.996317	0.949115	0.985569	0.90262	0.998581
	6583.3	0.889761	0.905554	0.99284	0.945803	0.982949	0.901086	0.99525
	6583.4	0.891784	0.90495	0.989242	0.942491	0.979864	0.899552	0.991892
	6583.5	0.893807	0.904346	0.985941	0.939279	0.97678	0.898018	0.988534
	6583.6	0.896083	0.903741	0.982774	0.936091	0.973696	0.896443	0.985043
	6583.7	0.899365	0.903137	0.979919	0.932904	0.970602	0.894771	0.981551
	6583.8	0.902648	0.902533	0.977382	0.929716	0.967505	0.893099	0.978063
	6583.9	0.905931	0.901928	0.974933	0.926529	0.964408	0.891428	0.974605
	6584	0.909128	0.901324	0.972461	0.923341	0.961187	0.890148	0.971147
	6584.1	0.912197	0.900747	0.969993	0.92045	0.957676	0.88926	0.967726
	6584.2	0.915266	0.900199	0.967211	0.917559	0.954165	0.888372	0.964449
	6584.3	0.918335	0.89965	0.964217	0.914668	0.950654	0.887484	0.961173
	6584.4	0.921023	0.899101	0.961269	0.911778	0.947254	0.886616	0.957837
	6584.5	0.923457	0.898552	0.958426	0.908887	0.943882	0.885921	0.954363
	6584.6	0.925891	0.898004	0.955718	0.90606	0.94051	0.885227	0.950889
	6584.7	0.928325	0.897455	0.953407	0.903487	0.937269	0.884533	0.947448
	6584.8	0.930805	0.896906	0.951054	0.900915	0.934333	0.883646	0.944085
	6584.9	0.933699	0.896358	0.948639	0.898342	0.931397	0.882307	0.940722
	6585	0.936592	0.895809	0.945669	0.89577	0.92846	0.880969	0.937481
	6585.1	0.939486	0.895248	0.942603	0.893197	0.926355	0.879631	0.934423
	6585.2	0.942357	0.894676	0.93961	0.890764	0.924457	0.878739	0.931366
	6585.3	0.945178	0.894104	0.937004	0.88854	0.922559	0.878292	0.928447
	6585.4	0.947998	0.893532	0.934564	0.886316	0.920514	0.877845	0.925666
	6585.5	0.950819	0.89296	0.932212	0.884092	0.918125	0.877399	0.922886
	6585.6	0.953366	0.892388	0.929776	0.881868	0.915737	0.876952	0.919969
	6585.7	0.955505	0.891816	0.92745	0.879644	0.913348	0.876505	0.916961
	6585.8	0.957643	0.891244	0.925208	0.877529	0.910889	0.875855	0.913953
	6585.9	0.959782	0.890672	0.923222	0.875488	0.908414	0.875153	0.911004
	6586	0.96192	0.890099	0.921358	0.873446	0.905938	0.874452	0.908081
	6586.1	0.964283	0.889487	0.91931	0.871405	0.903759	0.87375	0.905157
	6586.2	0.966671	0.888835	0.917085	0.869364	0.902272	0.87327	0.902379
	6586.3	0.96906	0.888183	0.914578	0.867322	0.900785	0.872815	0.899662
	6586.4	0.971429	0.887531	0.912163	0.865536	0.899297	0.872359	0.896946
	6586.5	0.973625	0.886878	0.910043	0.863779	0.897486	0.871904	0.894354
	6586.6	0.975821	0.886226	0.908188	0.862022	0.895592	0.871765	0.891794
	6586.7	0.978017	0.885574	0.907063	0.860265	0.893699	0.871627	0.889233
	6586.8	0.980218	0.884922	0.906003	0.858508	0.891913	0.871488	0.886426
	6586.9	0.982465	0.884269	0.904713	0.856772	0.890555	0.871349	0.883591
	6587	0.984712	0.883617	0.903185	0.855233	0.889197	0.870996	0.880757
	6587.1	0.986959	0.882935	0.901711	0.853694	0.887839	0.870322	0.878986
	6587.2	0.989031	0.882221	0.900252	0.852155	0.886481	0.869649	0.877216
	6587.3	0.990695	0.881508	0.899058	0.850616	0.885123	0.868975	0.875445
	6587.4	0.992358	0.880795	0.898005	0.849077	0.883764	0.868779	0.872728
	6587.5	0.994022	0.880082	0.897115	0.847638	0.882406	0.868902	0.870011
	6587.6	0.995686	0.879369	0.896514	0.846431	0.881048	0.869025	0.867326
	6587.7	0.997595	0.878656	0.895882	0.845224	0.87969	0.869147	0.864938
	6587.8	0.999531	0.877943	0.894696	0.844017	0.878332	0.869283	0.86255
	6587.9	1.00147	0.87723	0.893134	0.84281	0.876974	0.869422	0.86028
	6588	1.00339	0.876517	0.891267	0.841603	0.875615	0.869561	0.85848
	6588.1	1.00524	0.875845	0.889328	0.840473	0.874257	0.869701	0.85668
	6588.2	1.00708	0.875214	0.888001	0.839419	0.873141	0.869774	0.854825
	6588.3	1.00892	0.874583	0.887082	0.838364	0.872187	0.869748	0.852842
	6588.4	1.01056	0.873952	0.886245	0.83731	0.871233	0.869723	0.850858
	6588.5	1.01173	0.873321	0.885223	0.836256	0.870278	0.869697	0.849006
	6588.6	1.01289	0.87269	0.884107	0.835201	0.869324	0.869757	0.84735
	6588.7	1.01406	0.872059	0.882947	0.834436	0.86837	0.869875	0.845694
	6588.8	1.01522	0.871428	0.881768	0.833794	0.867415	0.869992	0.843849
	6588.9	1.01639	0.870797	0.880628	0.833152	0.866461	0.87011	0.84172
	6589	1.01772	0.870167	0.879642	0.832511	0.865507	0.870431	0.839591
	6589.1	1.01912	0.869615	0.879049	0.831869	0.864552	0.870841	0.837718
	6589.2	1.02051	0.869144	0.878444	0.831227	0.863598	0.87125	0.836103
	6589.3	1.02191	0.868673	0.877818	0.830703	0.862644	0.871659	0.834487
	6589.4	1.02328	0.868202	0.876951	0.830191	0.861689	0.871923	0.833164
	6589.5	1.02465	0.86773	0.875733	0.82968	0.860735	0.87217	0.832037
	6589.6	1.02602	0.867259	0.874763	0.829168	0.860221	0.872418	0.830909
	6589.7	1.02739	0.866788	0.874111	0.828656	0.859706	0.872665	0.830146
	6589.8	1.02849	0.866317	0.873465	0.828162	0.859192	0.872812	0.829539
	6589.9	1.0296	0.865845	0.872871	0.827825	0.858677	0.872959	0.828932
	6590	1.0307	0.865374	0.872293	0.827487	0.858163	0.873106	0.827831
	6590.1	1.03174	0.864983	0.871765	0.82715	0.857648	0.873274	0.826518
	6590.2	1.03256	0.864673	0.871445	0.826813	0.857134	0.873635	0.825206
	6590.3	1.03337	0.864362	0.871283	0.826475	0.856619	0.873995	0.824306
	6590.4	1.03419	0.864051	0.870913	0.826171	0.856105	0.874356	0.823509
	6590.5	1.03501	0.863741	0.870317	0.825944	0.85559	0.874717	0.822963
	6590.6	1.03588	0.86343	0.869604	0.825717	0.855076	0.875067	0.822584
	6590.7	1.03676	0.86312	0.869014	0.82549	0.854562	0.875409	0.822205
	6590.8	1.03764	0.862809	0.868441	0.825264	0.854047	0.875752	0.821826
	6590.9	1.03852	0.862498	0.867996	0.825037	0.853552	0.876094	0.821448
	6591	1.03922	0.862188	0.867738	0.824923	0.853102	0.876436	0.821069
	6591.1	1.03993	0.861964	0.867417	0.824884	0.852652	0.876779	0.82069
	6591.2	1.04063	0.861827	0.86703	0.824846	0.852202	0.877212	0.820311
	6591.3	1.04126	0.861691	0.866598	0.824808	0.851752	0.877645	0.819933
	6591.4	1.04162	0.861554	0.866137	0.824769	0.851302	0.878078	0.819966
	6591.5	1.04198	0.861418	0.866112	0.824731	0.850852	0.878459	0.820102
	6591.6	1.04234	0.861281	0.866217	0.824883	0.850403	0.878628	0.820238
	6591.7	1.0427	0.861144	0.866232	0.825084	0.849953	0.878797	0.820374
	6591.8	1.04307	0.861008	0.866158	0.825284	0.849503	0.878966	0.82051
	6591.9	1.04361	0.860871	0.865803	0.825485	0.849053	0.879419	0.820647
	6592	1.04427	0.860735	0.864976	0.825685	0.848603	0.880299	0.820783
	6592.1	1.04494	0.860703	0.864187	0.825886	0.848153	0.881179	0.820919
	6592.2	1.0456	0.860777	0.86351	0.826166	0.847703	0.882059	0.821055
	6592.3	1.04635	0.860852	0.862888	0.826445	0.847365	0.882939	0.821872
	6592.4	1.04712	0.860926	0.862425	0.826725	0.847075	0.883743	0.82269
	6592.5	1.0479	0.861	0.861836	0.827005	0.846786	0.884528	0.823507
	6592.6	1.04868	0.861074	0.861267	0.827284	0.846496	0.885313	0.824324
	6592.7	1.04928	0.861148	0.860981	0.827563	0.846206	0.886098	0.825142
	6592.8	1.04987	0.861222	0.860758	0.827836	0.845917	0.886983	0.825959
	6592.9	1.05045	0.861296	0.860833	0.828109	0.845627	0.887879	0.826776
	6593	1.05103	0.86137	0.860982	0.828382	0.845337	0.888776	0.827594
	6593.1	1.05167	0.861542	0.861411	0.828656	0.845048	0.889671	0.82838
	6593.2	1.05246	0.861811	0.861693	0.828929	0.844758	0.890548	0.829095
	6593.3	1.05324	0.86208	0.861913	0.829256	0.844468	0.891425	0.82981
	6593.4	1.05402	0.862348	0.861896	0.829664	0.844178	0.892302	0.830524
	6593.5	1.05484	0.862617	0.861552	0.830072	0.843889	0.893179	0.831239
	6593.6	1.05571	0.862886	0.861309	0.830481	0.843635	0.894114	0.831954
	6593.7	1.05657	0.863155	0.861211	0.830889	0.843707	0.895087	0.832668
	6593.8	1.05744	0.863424	0.861211	0.831297	0.843778	0.89606	0.833383
	6593.9	1.05811	0.863693	0.861488	0.831761	0.843849	0.897033	0.834098
	6594	1.05865	0.863962	0.861747	0.832263	0.843921	0.898385	0.83489
	6594.1	1.05918	0.864287	0.861944	0.832764	0.843992	0.899898	0.83576
	6594.2	1.05972	0.864668	0.86214	0.833266	0.844063	0.901412	0.836629
	6594.3	1.06029	0.865049	0.862336	0.833768	0.844135	0.902926	0.837499
	6594.4	1.06122	0.86543	0.862533	0.83427	0.844206	0.904299	0.838369
	6594.5	1.06215	0.865811	0.862729	0.834827	0.844278	0.905658	0.839239
	6594.6	1.06307	0.866192	0.862925	0.835398	0.844349	0.907016	0.840109
	6594.7	1.06399	0.866573	0.863145	0.835969	0.84442	0.908374	0.840978
	6594.8	1.0649	0.866954	0.8634	0.83654	0.844492	0.909763	0.841848
	6594.9	1.06581	0.867336	0.863655	0.837111	0.844563	0.911152	0.842535
	6595	1.06672	0.867717	0.864062	0.837682	0.84482	0.912542	0.843143
	6595.1	1.06762	0.868126	0.864567	0.838479	0.845355	0.914023	0.843751
	6595.2	1.06851	0.868564	0.865163	0.839277	0.845891	0.915722	0.844359
	6595.3	1.06939	0.869002	0.865778	0.840074	0.846426	0.91742	0.844967
	6595.4	1.07027	0.86944	0.866357	0.840872	0.846961	0.919118	0.845575
	6595.5	1.07099	0.869878	0.866907	0.841669	0.847497	0.921086	0.846183
	6595.6	1.07165	0.870316	0.867456	0.842469	0.848032	0.923323	0.846791
	6595.7	1.07229	0.870753	0.868006	0.843281	0.848567	0.92556	0.847399
	6595.8	1.07295	0.871191	0.868556	0.844092	0.849102	0.927797	0.847786
	6595.9	1.07362	0.871629	0.869106	0.844903	0.849638	0.930034	0.848149
	6596	1.07437	0.872067	0.869655	0.845715	0.850173	0.931633	0.848511
	6596.1	1.07512	0.872526	0.870299	0.846526	0.850708	0.933161	0.848873
	6596.2	1.07587	0.873005	0.870973	0.847433	0.851244	0.934688	0.849236
	6596.3	1.07635	0.873484	0.871647	0.848434	0.851779	0.936246	0.849598
	6596.4	1.07642	0.873964	0.872513	0.849435	0.852785	0.938078	0.84996
	6596.5	1.07649	0.874443	0.873483	0.850436	0.85391	0.93991	0.850323
	6596.6	1.07656	0.874923	0.874511	0.851437	0.855034	0.941743	0.850706
	6596.7	1.0765	0.875402	0.875672	0.852439	0.856158	0.943578	0.851279
	6596.8	1.07636	0.875881	0.87674	0.85346	0.857282	0.945419	0.851851
	6596.9	1.07622	0.876361	0.877801	0.854489	0.858406	0.947261	0.852423
	6597	1.07608	0.87684	0.878862	0.855519	0.85953	0.949103	0.852996
	6597.1	1.07593	0.877339	0.879923	0.856548	0.860655	0.950945	0.853568
	6597.2	1.07579	0.877858	0.880985	0.857578	0.861779	0.952786	0.854141
	6597.3	1.07558	0.878377	0.882046	0.858607	0.862903	0.954421	0.854713
	6597.4	1.07536	0.878896	0.883118	0.859696	0.864027	0.955917	0.855285
	6597.5	1.07515	0.879415	0.884286	0.860791	0.865151	0.957414	0.855663
	6597.6	1.07492	0.879933	0.885454	0.861886	0.866276	0.95891	0.855585
	6597.7	1.07448	0.880452	0.886622	0.862981	0.867418	0.960367	0.855508
	6597.8	1.07405	0.880971	0.887751	0.864076	0.868636	0.961806	0.855431
	6597.9	1.07361	0.88149	0.888854	0.865178	0.869853	0.963246	0.855353
	6598	1.07311	0.882009	0.889947	0.866333	0.87107	0.964685	0.855276
	6598.1	1.07244	0.882539	0.891106	0.867488	0.872287	0.965747	0.855198
	6598.2	1.07177	0.88308	0.892262	0.868643	0.873505	0.966766	0.855121
	6598.3	1.0711	0.883621	0.893419	0.869798	0.874722	0.967785	0.855044
	6598.4	1.06964	0.884162	0.894576	0.870953	0.875939	0.969006	0.854967
	6598.5	1.06794	0.884703	0.895732	0.87211	0.877156	0.970698	0.854891
	6598.6	1.06756	0.885245	0.896889	0.873271	0.878373	0.972389	0.854816
	6598.7	1.06718	0.885786	0.898045	0.874431	0.879591	0.974411	0.85474
	6598.8	1.0668	0.886327	0.899173	0.875592	0.880808	0.976433	0.854664
	6598.9	1.06642	0.886868	0.900265	0.876752	0.882025	0.978455	0.854589
	6599	1.06604	0.887409	0.901357	0.877913	0.883242	0.980477	0.854513
	6599.1	1.06566	0.887963	0.902449	0.879087	0.884411	0.9825	0.854437
	6599.2	1.06536	0.88853	0.903569	0.880274	0.885531	0.984522	0.854362
	6599.3	1.0652	0.889096	0.904703	0.881461	0.886651	0.986544	0.854152
	6599.4	1.06503	0.889662	0.905834	0.882648	0.887771	0.987907	0.853884
	6599.5	1.06487	0.890229	0.906974	0.883836	0.888891	0.989196	0.853617
	6599.6	1.0647	0.890795	0.908132	0.885023	0.890011	0.990486	0.85335
	6599.7	1.06454	0.891362	0.90929	0.88621	0.891131	0.991775	0.853082
	6599.8	1.06437	0.891928	0.910448	0.887397	0.89225	0.993065	0.852815
	6599.9	1.06421	0.892495	0.911606	0.888584	0.89337	0.994354	0.852548
	6600	1.06404	0.893061	0.912764	0.889771	0.89449	0.995644	0.85228
	6600.1	1.06388	0.893656	0.913922	0.890958	0.89561	0.996933	0.852013
	6600.2	1.06371	0.894279	0.915093	0.892145	0.89673	0.998223	0.85185
	6600.3	1.06355	0.894902	0.916266	0.893362	0.89785	0.999512	0.8517
	6600.4	1.06338	0.895526	0.91744	0.894582	0.89897	1.0008	0.851549
	6600.5	1.06322	0.896149	0.918613	0.895803	0.900224	1.00209	0.851398
	6600.6	1.06307	0.896772	0.919705	0.897023	0.901493	1.00338	0.851248
	6600.7	1.06305	0.897395	0.920743	0.898243	0.902762	1.00456	0.851097
	6600.8	1.06303	0.898019	0.92161	0.899459	0.904031	1.00573	0.850946
	6600.9	1.06301	0.898642	0.922222	0.900661	0.9053	1.0069	0.850796
	6601	1.063	0.899265	0.922814	0.901864	0.906569	1.00806	0.850669
	6601.1	1.06298	0.899921	0.923406	0.903066	0.907837	1.00923	0.850755
	6601.2	1.06296	0.900608	0.923998	0.904268	0.909106	1.0104	0.850842
	6601.3	1.06294	0.901296	0.92459	0.90547	0.910375	1.01157	0.850929
	6601.4	1.06292	0.901983	0.925182	0.906659	0.911644	1.01273	0.851015
	6601.5	1.0629	0.902671	0.925774	0.907829	0.912913	1.0139	0.851102
	6601.6	1.06289	0.903358	0.926364	0.908999	0.914182	1.01507	0.851189
	6601.7	1.06287	0.904046	0.926954	0.910169	0.915451	1.01624	0.851276
	6601.8	1.06285	0.904733	0.927544	0.911339	0.916672	1.01728	0.851362
	6601.9	1.06283	0.905421	0.928134	0.912509	0.917701	1.01829	0.851479
	6602	1.06293	0.906108	0.928746	0.913656	0.91873	1.0193	0.851666
	6602.1	1.06305	0.906811	0.9294	0.914788	0.919759	1.02031	0.851852
	6602.2	1.06316	0.907529	0.930241	0.91592	0.920788	1.02133	0.852039
	6602.3	1.06327	0.908248	0.93124	0.917052	0.921817	1.02234	0.852225
	6602.4	1.06339	0.908966	0.932329	0.918184	0.922847	1.02335	0.852412
	6602.5	1.0635	0.909685	0.933417	0.919316	0.923876	1.02436	0.852599
	6602.6	1.06361	0.910403	0.934506	0.920446	0.924905	1.02537	0.852785
	6602.7	1.06373	0.911122	0.935595	0.921576	0.925934	1.02638	0.852972
	6602.8	1.06384	0.91184	0.936684	0.922706	0.926963	1.02739	0.853245
	6602.9	1.06396	0.912558	0.937774	0.923835	0.927992	1.02841	0.853606
	6603	1.06407	0.913277	0.938867	0.924965	0.929021	1.02942	0.853966
	6603.1	1.06418	0.913996	0.939959	0.926095	0.93005	1.03043	0.854327
	6603.2	1.0643	0.914717	0.941052	0.927207	0.931061	1.03144	0.854687
	6603.3	1.06441	0.915438	0.942144	0.92832	0.932059	1.03193	0.855048
	6603.4	1.06455	0.916158	0.943274	0.929432	0.933058	1.03243	0.855408
	6603.5	1.06476	0.916879	0.944428	0.930545	0.934056	1.03292	0.855768
	6603.6	1.06496	0.917599	0.945453	0.931657	0.935054	1.03342	0.856129
	6603.7	1.06517	0.91832	0.946324	0.932769	0.936053	1.03391	0.856768
	6603.8	1.06537	0.91904	0.947182	0.933882	0.937051	1.0344	0.857527
	6603.9	1.06558	0.919761	0.948041	0.934994	0.938049	1.0349	0.858286
	6604	1.06578	0.920481	0.948899	0.936106	0.939047	1.03539	0.859045
	6604.1	1.06599	0.921206	0.949758	0.937218	0.940046	1.03589	0.859804
	6604.2	1.06619	0.921935	0.950616	0.938331	0.941044	1.03638	0.860563
	6604.3	1.0664	0.922664	0.951557	0.93947	0.942042	1.03687	0.861322
	6604.4	1.0666	0.923393	0.952511	0.940649	0.943041	1.03737	0.862081
	6604.5	1.06681	0.924122	0.953465	0.941828	0.944039	1.03786	0.86284
	6604.6	1.06701	0.924851	0.954419	0.943007	0.945132	1.03835	0.863857
	6604.7	1.06722	0.92558	0.955373	0.944186	0.946225	1.03885	0.864903
	6604.8	1.06742	0.926309	0.956312	0.945365	0.947319	1.03934	0.865948
	6604.9	1.06763	0.927037	0.957244	0.946558	0.948412	1.03984	0.866994
	6605	1.06783	0.927766	0.958169	0.947761	0.949505	1.04033	0.86804
	6605.1	1.06803	0.928513	0.959079	0.948963	0.950598	1.04053	0.869086
	6605.2	1.06824	0.929276	0.959983	0.950165	0.951691	1.04074	0.870131
	6605.3	1.06844	0.93004	0.960887	0.951367	0.952785	1.04094	0.871177
	6605.4	1.06865	0.930803	0.961791	0.95257	0.953878	1.04115	0.872238
	6605.5	1.06885	0.931567	0.962694	0.953805	0.954971	1.04135	0.873443
	6605.6	1.06905	0.93233	0.963597	0.955048	0.956064	1.04156	0.874648
	6605.7	1.06926	0.933094	0.964494	0.956291	0.957158	1.04176	0.875853
	6605.8	1.06946	0.933857	0.96539	0.957534	0.958251	1.04197	0.877058
	6605.9	1.06966	0.934621	0.966287	0.958777	0.959505	1.04217	0.878263
	6606	1.06987	0.935384	0.967184	0.960021	0.961135	1.04238	0.879467
	6606.1	1.07007	0.936157	0.968081	0.961274	0.962766	1.04258	0.880672
	6606.2	1.07028	0.93694	0.969082	0.962526	0.964396	1.04257	0.881877
	6606.3	1.07048	0.937723	0.970196	0.963779	0.966026	1.04255	0.883094
	6606.4	1.07052	0.938505	0.971387	0.965032	0.967656	1.04254	0.884361
	6606.5	1.07054	0.939288	0.97262	0.966284	0.969286	1.04253	0.885629
	6606.6	1.07056	0.940071	0.97387	0.967537	0.970917	1.04251	0.886896
	6606.7	1.07058	0.940853	0.97512	0.968789	0.972547	1.0425	0.888163
	6606.8	1.0706	0.941636	0.976371	0.970042	0.974177	1.04249	0.88943
	6606.9	1.07062	0.942419	0.977621	0.971295	0.975807	1.04247	0.890697
	6607	1.07064	0.943202	0.978827	0.972547	0.977437	1.04246	0.891964
	6607.1	1.07066	0.943989	0.979998	0.9738	0.979068	1.04245	0.893231
	6607.2	1.07068	0.94478	0.981169	0.975051	0.980698	1.04243	0.894592
	6607.3	1.0707	0.945572	0.982341	0.976301	0.982103	1.04242	0.896094
	6607.4	1.07072	0.946363	0.983512	0.977551	0.983411	1.04237	0.897596
	6607.5	1.07074	0.947155	0.984683	0.978801	0.98472	1.04228	0.899098
	6607.6	1.07069	0.947946	0.985839	0.980051	0.986028	1.04219	0.9006
	6607.7	1.07035	0.948738	0.98701	0.981301	0.987337	1.0421	0.902102
	6607.8	1.07	0.949529	0.988273	0.982551	0.988645	1.04201	0.903604
	6607.9	1.06966	0.950321	0.989574	0.983801	0.989954	1.04192	0.905106
	6608	1.06931	0.951112	0.990898	0.985051	0.991262	1.04183	0.906608
	6608.1	1.06897	0.951896	0.992223	0.986301	0.992571	1.04174	0.907911
	6608.2	1.06862	0.952672	0.993547	0.987551	0.993879	1.04164	0.90908
	6608.3	1.06828	0.953449	0.994872	0.988801	0.995187	1.04155	0.91025
	6608.4	1.06793	0.954225	0.996223	0.990046	0.996496	1.04146	0.911419
	6608.5	1.06759	0.955001	0.997577	0.991291	0.997804	1.04137	0.912588
	6608.6	1.06724	0.955778	0.998931	0.992536	0.999158	1.04128	0.913758
	6608.7	1.0669	0.956554	1.00029	0.993781	1.00092	1.04119	0.914927
	6608.8	1.06634	0.95733	1.00164	0.995026	1.00268	1.0411	0.916097
	6608.9	1.06579	0.958107	1.00299	0.99627	1.00443	1.04101	0.917266
	6609	1.06523	0.958883	1.00432	0.997512	1.00619	1.04092	0.918369
	6609.1	1.06467	0.959626	1.00549	0.998754	1.00795	1.04082	0.919456
	6609.2	1.06412	0.960337	1.00658	0.999996	1.00971	1.04064	0.920542
	6609.3	1.06356	0.961048	1.0077	1.00124	1.01147	1.04031	0.921628
	6609.4	1.063	0.961758	1.00882	1.00248	1.01323	1.03998	0.922715
	6609.5	1.06244	0.962469	1.00995	1.00371	1.01499	1.03965	0.923801
	6609.6	1.06189	0.96318	1.01108	1.0049	1.01675	1.03933	0.924888
	6609.7	1.06133	0.96389	1.01223	1.00609	1.01851	1.039	0.925974
	6609.8	1.06077	0.964601	1.01345	1.00728	1.02027	1.03867	0.92706
	6609.9	1.06022	0.965311	1.01468	1.00847	1.02202	1.03834	0.928072
	6610	1.05966	0.966022	1.0159	1.00966	1.02374	1.03801	0.929076
	6610.1	1.05893	0.966669	1.01712	1.0108	1.02539	1.03768	0.93008
	6610.2	1.0582	0.967251	1.01835	1.01189	1.02705	1.03736	0.931084
	6610.3	1.05747	0.967833	1.01957	1.01298	1.0287	1.03703	0.932087
	6610.4	1.05674	0.968416	1.02076	1.01406	1.03035	1.0367	0.933091
	6610.5	1.05601	0.968998	1.02191	1.01515	1.03201	1.03639	0.934095
	6610.6	1.05528	0.96958	1.02317	1.01623	1.03366	1.03611	0.935099
	6610.7	1.05455	0.970163	1.02447	1.01733	1.03531	1.03584	0.93607
	6610.8	1.05382	0.970745	1.02578	1.01844	1.03696	1.03557	0.936753
	6610.9	1.05309	0.971327	1.02708	1.01954	1.03862	1.03529	0.937436
	6611	1.05236	0.97191	1.02839	1.02065	1.04027	1.03502	0.938118
	6611.1	1.05163	0.972432	1.0297	1.02175	1.04192	1.03475	0.938801
	6611.2	1.05089	0.972893	1.031	1.02286	1.04358	1.03447	0.939484
	6611.3	1.05016	0.973355	1.03231	1.02377	1.04523	1.0342	0.940167
	6611.4	1.04943	0.973817	1.03362	1.02467	1.04643	1.03393	0.940849
	6611.5	1.0487	0.974279	1.03493	1.02558	1.04752	1.03365	0.941532
	6611.6	1.04797	0.97474	1.03624	1.02648	1.04861	1.03338	0.942244
	6611.7	1.04691	0.975202	1.03755	1.02739	1.0497	1.0331	0.943022
	6611.8	1.0458	0.975664	1.03883	1.02829	1.05079	1.0328	0.943801
	6611.9	1.0447	0.976126	1.04009	1.02919	1.05188	1.03244	0.94458
	6612	1.04359	0.976587	1.04122	1.03009	1.05296	1.03208	0.945358
	6612.1	1.04249	0.977028	1.04225	1.03098	1.05405	1.03172	0.946137
	6612.2	1.04138	0.977447	1.04323	1.03188	1.05514	1.03136	0.946916
	6612.3	1.04028	0.977866	1.04421	1.03278	1.05623	1.031	0.947694
	6612.4	1.03917	0.978285	1.04518	1.03362	1.05732	1.03064	0.948473
	6612.5	1.03807	0.978704	1.04616	1.03437	1.05841	1.03028	0.949235
	6612.6	1.03697	0.979124	1.04713	1.03512	1.0595	1.02992	0.949971
	6612.7	1.03586	0.979543	1.0481	1.03588	1.06062	1.02956	0.950708
	6612.8	1.03476	0.979962	1.04907	1.03663	1.06186	1.0292	0.951444
	6612.9	1.03365	0.980381	1.05004	1.03738	1.0631	1.02884	0.95218
	6613	1.03256	0.9808	1.05101	1.03807	1.06435	1.02849	0.952917
	6613.1	1.03149	0.981229	1.05198	1.03873	1.06559	1.02813	0.953653
	6613.2	1.03041	0.981668	1.05288	1.03938	1.06683	1.02777	0.95439
	6613.3	1.02933	0.982107	1.05362	1.04004	1.06807	1.02741	0.955126
	6613.4	1.02826	0.982545	1.05427	1.04069	1.06931	1.02702	0.955984
	6613.5	1.02718	0.982984	1.05494	1.04135	1.07056	1.02654	0.956922
	6613.6	1.0261	0.983423	1.05563	1.04195	1.0718	1.02606	0.95786
	6613.7	1.02502	0.983861	1.05632	1.04253	1.07304	1.02558	0.958798
	6613.8	1.02395	0.9843	1.05701	1.04311	1.07428	1.0251	0.959736
	6613.9	1.02287	0.984739	1.0577	1.04369	1.07553	1.02461	0.960674
	6614	1.02179	0.985178	1.05839	1.04428	1.07677	1.02413	0.961612
	6614.1	1.02072	0.985629	1.05908	1.04486	1.07774	1.02365	0.962549
	6614.2	1.01964	0.986093	1.05978	1.04523	1.07845	1.02317	0.963487
	6614.3	1.01856	0.986557	1.06047	1.0456	1.07916	1.02269	0.964581
	6614.4	1.01749	0.987021	1.06116	1.04598	1.07987	1.02221	0.965714
	6614.5	1.01647	0.987484	1.06187	1.04635	1.08058	1.02172	0.966847
	6614.6	1.01546	0.987948	1.0626	1.04672	1.08129	1.02124	0.967979
	6614.7	1.01445	0.988412	1.0633	1.04709	1.082	1.02076	0.969112
	6614.8	1.01345	0.988876	1.06397	1.04747	1.08271	1.02025	0.970245
	6614.9	1.01244	0.98934	1.06456	1.04784	1.08341	1.01974	0.971377
	6615	1.01143	0.989804	1.06512	1.04821	1.08412	1.01922	0.97251
	6615.1	1.01043	0.990273	1.06568	1.04858	1.08483	1.01871	0.973643
	6615.2	1.00942	0.990748	1.0662	1.04896	1.08554	1.0182	0.975097
	6615.3	1.00842	0.991223	1.0667	1.04925	1.08625	1.01769	0.976586
	6615.4	1.00741	0.991698	1.06719	1.04942	1.08696	1.01717	0.978076
	6615.5	1.0064	0.992173	1.06769	1.0496	1.08764	1.01666	0.979565
	6615.6	1.0054	0.992648	1.06819	1.04977	1.08831	1.01615	0.981055
	6615.7	1.00439	0.993122	1.06869	1.04994	1.08899	1.01564	0.982544
	6615.8	1.00339	0.993597	1.06919	1.05012	1.08966	1.01512	0.984034
	6615.9	1.00238	0.994072	1.06971	1.05027	1.09033	1.01461	0.985523
	6616	1.00137	0.994547	1.0702	1.05042	1.09101	1.0141	0.987044
	6616.1	1.00025	0.995009	1.07049	1.05057	1.09168	1.01379	0.988845
	6616.2	0.999005	0.995458	1.07083	1.05071	1.09236	1.01349	0.990645
	6616.3	0.997762	0.995908	1.07116	1.05086	1.09303	1.01318	0.992446
	6616.4	0.996519	0.996357	1.07144	1.05101	1.09371	1.01288	0.994247
	6616.5	0.995275	0.996807	1.07172	1.05105	1.09438	1.01257	0.996047
	6616.6	0.994032	0.997256	1.07201	1.05109	1.09506	1.01227	0.997848
	6616.7	0.992789	0.997705	1.0723	1.05113	1.09573	1.01196	0.999649
	6616.8	0.991546	0.998155	1.07259	1.05117	1.09629	1.01166	1.00145
	6616.9	0.990302	0.998604	1.07288	1.05121	1.09638	1.01135	1.00328
	6617	0.989059	0.999054	1.07316	1.05123	1.09647	1.01105	1.00521
	6617.1	0.987816	0.999438	1.07345	1.05118	1.09656	1.01074	1.00715
	6617.2	0.986573	0.999759	1.07374	1.05113	1.09665	1.01042	1.00908
	6617.3	0.985329	1.00008	1.07405	1.05107	1.09674	1.01009	1.01102
	6617.4	0.984118	1.0004	1.07434	1.05102	1.09684	1.00977	1.01295
	6617.5	0.982983	1.00072	1.07453	1.05097	1.09693	1.00944	1.01489
	6617.6	0.981847	1.00104	1.07461	1.05091	1.09702	1.00912	1.01682
	6617.7	0.980712	1.00136	1.07455	1.05082	1.09711	1.00879	1.01876
	6617.8	0.979576	1.00168	1.07441	1.05074	1.0972	1.00847	1.02076
	6617.9	0.978441	1.002	1.07424	1.05066	1.09729	1.00814	1.02284
	6618	0.977305	1.00232	1.07404	1.05057	1.09738	1.00782	1.02493
	6618.1	0.97617	1.0025	1.07384	1.05049	1.09747	1.00749	1.02702
	6618.2	0.975035	1.00253	1.07364	1.05035	1.09741	1.00717	1.02911
	6618.3	0.973899	1.00256	1.07345	1.05015	1.09723	1.00684	1.03119
	6618.4	0.972764	1.00258	1.07325	1.04995	1.09706	1.00652	1.03328
	6618.5	0.971628	1.00261	1.07305	1.04975	1.09689	1.00619	1.03537
	6618.6	0.970493	1.00264	1.07285	1.04955	1.09671	1.00587	1.03746
	6618.7	0.969354	1.00267	1.07265	1.04935	1.09654	1.00562	1.03944
	6618.8	0.968213	1.0027	1.07247	1.04915	1.09636	1.00539	1.04132
	6618.9	0.967072	1.00273	1.07234	1.04895	1.09619	1.00516	1.04319
	6619	0.965931	1.00276	1.07216	1.04875	1.09602	1.00494	1.04507
	6619.1	0.964791	1.00263	1.07198	1.04854	1.09584	1.00471	1.04695
	6619.2	0.96365	1.00234	1.07182	1.04834	1.09567	1.00448	1.04883
	6619.3	0.962509	1.00204	1.0717	1.04814	1.0955	1.00425	1.0507
	6619.4	0.961369	1.00174	1.07161	1.04787	1.09532	1.00403	1.05258
	6619.5	0.960228	1.00145	1.07152	1.04758	1.09515	1.0038	1.05446
	6619.6	0.959087	1.00115	1.07143	1.0473	1.09482	1.00357	1.05597
	6619.7	0.957946	1.00086	1.07133	1.04702	1.09448	1.00335	1.05723
	6619.8	0.956993	1.00056	1.07124	1.04673	1.09415	1.00312	1.0585
	6619.9	0.956321	1.00027	1.07115	1.04645	1.09382	1.00289	1.05976
	6620	0.955648	0.999973	1.07097	1.04615	1.09348	1.00266	1.06102
	6620.1	0.954976	0.999569	1.07078	1.04585	1.09315	1.00244	1.06229
	6620.2	0.954303	0.999055	1.07059	1.04555	1.09281	1.00221	1.06355
	6620.3	0.953631	0.998542	1.07023	1.04525	1.09248	1.00198	1.06481
	6620.4	0.952959	0.998028	1.07	1.04495	1.09215	1.00176	1.06608
	6620.5	0.952286	0.997515	1.06979	1.04464	1.09181	1.00171	1.06695
	6620.6	0.951614	0.997001	1.06952	1.0443	1.09148	1.00171	1.06774
	6620.7	0.950941	0.996488	1.06932	1.04396	1.09115	1.00172	1.06852
	6620.8	0.950269	0.995974	1.06911	1.04362	1.09081	1.00172	1.0693
	6620.9	0.949596	0.995461	1.0689	1.04328	1.09041	1.00172	1.07008
	6621	0.948924	0.994947	1.06869	1.04294	1.08985	1.00172	1.07086
	6621.1	0.948252	0.994443	1.06848	1.04258	1.08929	1.00172	1.07164
	6621.2	0.947579	0.993949	1.06827	1.04221	1.08872	1.00172	1.07242
	6621.3	0.946932	0.993454	1.06805	1.04184	1.08816	1.00173	1.0732
	6621.4	0.946513	0.99296	1.06781	1.04147	1.0876	1.00173	1.07348
	6621.5	0.946093	0.992465	1.06756	1.04109	1.08704	1.00173	1.0737
	6621.6	0.945674	0.99197	1.06734	1.04072	1.08647	1.00176	1.07392
	6621.7	0.945254	0.991476	1.06722	1.04035	1.08591	1.00181	1.07414
	6621.8	0.944835	0.990981	1.06699	1.03997	1.08535	1.00185	1.07436
	6621.9	0.944415	0.990487	1.06659	1.03959	1.08479	1.0019	1.07458
	6622	0.943996	0.989992	1.06613	1.03922	1.08422	1.00194	1.0748
	6622.1	0.943577	0.989626	1.06567	1.03884	1.08366	1.00198	1.07502
	6622.2	0.943157	0.989388	1.06521	1.03846	1.0831	1.00203	1.07521
	6622.3	0.942738	0.989149	1.06474	1.03804	1.08243	1.00207	1.07509
	6622.4	0.942318	0.988911	1.06428	1.03762	1.08172	1.00211	1.07497
	6622.5	0.941899	0.988673	1.06382	1.03719	1.08101	1.00216	1.07485
	6622.6	0.941479	0.988434	1.06336	1.03677	1.0803	1.0022	1.07473
	6622.7	0.94106	0.988196	1.06292	1.03635	1.07959	1.00224	1.07461
	6622.8	0.94064	0.987958	1.06249	1.03593	1.07888	1.00229	1.07449
	6622.9	0.940221	0.98772	1.06206	1.0355	1.07817	1.00249	1.07437
	6623	0.939802	0.987481	1.06152	1.03508	1.07746	1.00277	1.07426
	6623.1	0.939372	0.987428	1.06091	1.03465	1.07674	1.00305	1.07407
	6623.2	0.938903	0.987559	1.06032	1.03423	1.07603	1.00333	1.07363
	6623.3	0.938433	0.987691	1.05974	1.0338	1.07532	1.00361	1.07319
	6623.4	0.937964	0.987823	1.05913	1.03339	1.07461	1.00388	1.07275
	6623.5	0.937494	0.987954	1.0585	1.03299	1.0739	1.00416	1.07231
	6623.6	0.937025	0.988086	1.05788	1.03259	1.07318	1.00444	1.07186
	6623.7	0.936555	0.988218	1.05725	1.03218	1.07239	1.00472	1.07142
	6623.8	0.936086	0.988349	1.05663	1.03178	1.07161	1.00499	1.07098
	6623.9	0.935616	0.988481	1.056	1.03138	1.07082	1.00527	1.07054
	6624	0.935147	0.988612	1.05538	1.03098	1.07003	1.00555	1.07005
	6624.1	0.934677	0.988893	1.05478	1.03059	1.06925	1.00583	1.06945
	6624.2	0.934208	0.989323	1.05418	1.03019	1.06846	1.00611	1.06884
	6624.3	0.933955	0.989753	1.05358	1.02979	1.06767	1.00638	1.06824
	6624.4	0.933702	0.990182	1.05299	1.0294	1.06689	1.00666	1.06764
	6624.5	0.933449	0.990612	1.0525	1.029	1.0661	1.00704	1.06703
	6624.6	0.933197	0.991042	1.05202	1.0286	1.06531	1.00752	1.06643
	6624.7	0.932944	0.991472	1.05155	1.0282	1.06453	1.008	1.06583
	6624.8	0.932691	0.991901	1.05107	1.0278	1.06374	1.00847	1.06522
	6624.9	0.932438	0.992331	1.0506	1.02741	1.06295	1.00895	1.06466
	6625	0.932185	0.992761	1.05012	1.02701	1.06217	1.00943	1.06414
	6625.1	0.931932	0.993239	1.04964	1.02661	1.06141	1.00991	1.06361
	6625.2	0.931679	0.993765	1.04917	1.0262	1.06064	1.01039	1.06309
	6625.3	0.931426	0.994292	1.04869	1.02579	1.05987	1.01086	1.06257
	6625.4	0.931174	0.994818	1.04821	1.02538	1.05911	1.01134	1.06205
	6625.5	0.930945	0.995345	1.04771	1.02497	1.05834	1.01182	1.06152
	6625.6	0.930933	0.995871	1.04721	1.02456	1.05757	1.0123	1.061
	6625.7	0.930921	0.996398	1.04671	1.02415	1.0568	1.01278	1.06048
	6625.8	0.930909	0.996924	1.0462	1.02375	1.05604	1.01325	1.05985
	6625.9	0.930897	0.997451	1.04569	1.02335	1.05527	1.01368	1.05915
	6626	0.930885	0.997977	1.04521	1.02295	1.0545	1.01412	1.05846
	6626.1	0.930873	0.998471	1.04483	1.02255	1.05374	1.01455	1.05776
	6626.2	0.930861	0.998932	1.04447	1.02215	1.05297	1.01499	1.05706
	6626.3	0.930849	0.999393	1.04412	1.02177	1.0522	1.01542	1.05636
	6626.4	0.930837	0.999854	1.04376	1.02142	1.05159	1.01585	1.05566
	6626.5	0.930825	1.00031	1.04341	1.02107	1.05101	1.01629	1.05497
	6626.6	0.930813	1.00078	1.04305	1.02071	1.05043	1.01672	1.05427
	6626.7	0.930801	1.00124	1.0427	1.02036	1.04985	1.01716	1.05367
	6626.8	0.930789	1.0017	1.04236	1.02001	1.04927	1.01759	1.05311
	6626.9	0.930777	1.00216	1.04202	1.01965	1.04869	1.01803	1.05256
	6627	0.930766	1.00262	1.04168	1.0193	1.04811	1.01846	1.052
	6627.1	0.930754	1.00301	1.04135	1.01895	1.04753	1.01895	1.05144
	6627.2	0.930812	1.00334	1.041	1.01859	1.04695	1.01962	1.05088
	6627.3	0.9309	1.00366	1.0406	1.01824	1.04637	1.0203	1.05033
	6627.4	0.930989	1.00399	1.04009	1.01789	1.04579	1.02098	1.04977
	6627.5	0.931077	1.00431	1.03948	1.01759	1.04521	1.02165	1.04921
	6627.6	0.931166	1.00464	1.03883	1.01729	1.04463	1.02233	1.04855
	6627.7	0.931254	1.00496	1.03817	1.017	1.04401	1.023	1.04786
	6627.8	0.931343	1.00529	1.03752	1.01671	1.04322	1.02368	1.04717
	6627.9	0.931431	1.00561	1.03686	1.01641	1.04243	1.02436	1.04648
	6628	0.93152	1.00594	1.0362	1.01612	1.04164	1.02503	1.04579
	6628.1	0.931608	1.0062	1.03555	1.01586	1.04085	1.02571	1.0451
	6628.2	0.931697	1.00639	1.03494	1.01559	1.04006	1.02637	1.04441
	6628.3	0.931785	1.00658	1.03433	1.01532	1.03926	1.02687	1.04372
	6628.4	0.931874	1.00677	1.03373	1.01505	1.03847	1.02736	1.04303
	6628.5	0.931986	1.00697	1.03312	1.01479	1.03768	1.02786	1.04233
	6628.6	0.932135	1.00716	1.03255	1.01453	1.03689	1.02836	1.04163
	6628.7	0.932284	1.00735	1.03205	1.0143	1.0361	1.02885	1.04093
	6628.8	0.932433	1.00754	1.03157	1.01407	1.03531	1.02935	1.04023
	6628.9	0.932581	1.00774	1.03127	1.01384	1.03452	1.02985	1.03952
	6629	0.93273	1.00793	1.03098	1.01361	1.03373	1.03034	1.03882
	6629.1	0.932879	1.00808	1.03069	1.01338	1.03322	1.03084	1.03812
	6629.2	0.933027	1.00819	1.0304	1.01318	1.03301	1.03134	1.03742
	6629.3	0.933176	1.0083	1.03011	1.01301	1.03279	1.03183	1.03674
	6629.4	0.933325	1.00841	1.02982	1.01285	1.03258	1.03233	1.03625
	6629.5	0.933474	1.00852	1.02951	1.01268	1.03236	1.03283	1.03576
	6629.6	0.933622	1.00863	1.02917	1.01252	1.03215	1.03332	1.03527
	6629.7	0.933771	1.00873	1.02882	1.01235	1.03193	1.03382	1.03478
	6629.8	0.93392	1.00884	1.02847	1.01219	1.03172	1.03409	1.03429
	6629.9	0.934069	1.00895	1.02813	1.01202	1.03151	1.03434	1.0338
	6630	0.93426	1.00906	1.02778	1.01186	1.03129	1.03459	1.03331
[truncated: 8 more columns]
